# Supplementary material for: A clinically relevant polymorphism in the Na+/taurocholate cotransporting polypeptide (NTCP) occurs at a rheostat position
Source: J Biol Chem. 2020 Dec 2;296:100047. doi: 10.1074/jbc.RA120.014889 (PMC7948949; doi:10.1074/jbc.RA120.014889)
Supplement: NTCP Sequence Alignment File [file mmc2.txt]

     Alignment: NTCP Sequence alignment file.txt


                  ....|....| ....|....| ....|....| ....|....| ....|....| ....|....| ....|....| ....|....| ....|....| ....|....| 
                      5          15         25         35         45         55         65         75         85         95                                 
XP_001370908.1    ---------- ---------- ---------- ---------- ---------- ---------- ---------- ---------- ---------- ---------- 
NP_083691.1       ---------- ---------- ---------- ---------- ---------- ---------- ---------- ---------- ---------- ---------- 
NP_932166.1       ---------- ---------- ---------- ---------- ---------- ---------- ---------- ---------- ---------- ---------- 
XP_005359679.2    ---------- ---------- ---------- ---------- ---------- ---------- ---------- ---------- ---------- ---------- 
XP_006975481.1    ---------- ---------- ---------- ---------- ---------- ---------- ---------- ---------- ---------- ---------- 
XP_005076481.2    ---------- ---------- ---------- ---------- ---------- ---------- ---------- ---------- ---------- ---------- 
XP_003513292.2    ---------- ---------- ---------- ---------- ---------- ---------- ---------- ---------- ---------- ---------- 
XP_006867831.1    ---------- ---------- ---------- ---------- ---------- ---------- ---------- ---------- ---------- ---------- 
XP_007947028.1    ---------- ---------- ---------- ---------- ---------- ---------- ---------- ---------- ---------- ---------- 
XP_010605019.1    ---------- ---------- ---------- ---------- ---------- ---------- ---------- ---------- ---------- ---------- 
EHB18065.1        ---------- ---------- ---------- ---------- ---------- ---------- ---------- ---------- ---------- ---------- 
XP_004661594.1    ---------- ---------- ---------- ---------- ---------- ---------- ---------- ---------- ---------- ---------- 
XP_019523611.1    ---------- ---------- ---------- ---------- ---------- ---------- ---------- ---------- ---------- ---------- 
XP_005975492.1    ---------- ---------- ---------- ---------- ---------- ---------- ---------- ---------- ---------- ---------- 
XP_012018557.1    ---------- ---------- ---------- ---------- ---------- ---------- ---------- ---------- ---------- ---------- 
XP_006055438.1    ---------- ---------- ---------- ---------- ---------- ---------- ---------- ---------- ---------- ---------- 
NP_001075207.1    ---------- ---------- ---------- ---------- ---------- ---------- ---------- ---------- ---------- ---------- 
XP_008141803.1    ---------- ---------- ---------- ---------- ---------- ---------- ---------- ---------- ---------- ---------- 
XP_005874154.1    ---------- ---------- ---------- ---------- ---------- ---------- ---------- ---------- ---------- ---------- 
XP_006084651.1    ---------- ---------- ---------- ---------- ---------- ---------- ---------- ---------- ---------- ---------- 
XP_003790075.1    ---------- ---------- ---------- ---------- ---------- ---------- ---------- ---------- ---------- ---------- 
SOAT              ---------- ---------- ---------- ---------- ---------- ---------- ---------- ---------- ---------- ---------- 
XP_005555414.1    ---------- ---------- ---------- ---------- ---------- ---------- ---------- ---------- ---------- ---------- 
NP_001157440.1    ---------- ---------- ---------- ---------- ---------- ---------- ---------- ---------- ---------- ---------- 
XP_001377182.2    ---------- ---------- ---------- ---------- ---------- ---------- ---------- ---------- ---------- -----MSLNT 
XP_008824307.1    ---------- ---------- ---------- ---------- ---------- ---------- ---------- ---------- ---------- -----MSGKL 
XP_003510120.1    ---------- ---------- ---------- ---------- ---------- ---------- ---------- ---------- ---------- -----MFGNF 
XP_005066849.1    ---------- ---------- ---------- ---------- ---------- ---------- ---------- ---------- ---------- -----MFGKS 
NP_001010834.1    ---------- ---------- ---------- ---------- ---------- ---------- ---------- ---------- ---------- -----MSGNF 
NP_001020451.1    ---------- ---------- ---------- ---------- ---------- ---------- ---------- ---------- ---------- -----MSGKL 
XP_004657075.1    ---------- ---------- ---------- ---------- ---------- ---------- ---------- ---------- ---------- -----MIRKP 
XP_008155041.1    ---------- ---------- ---------- ---------- ---------- ---------- ---------- ---------- ---------- -----MIRRL 
XP_006759190.1    ---------- ---------- ---------- ---------- ---------- ---------- ---------- ---------- ---------- -----MIRRL 
XP_006102199.1    ---------- ---------- ---------- ---------- ---------- ---------- ---------- ---------- ---------- -----MIRRL 
XP_012867978.1    ---------- ---------- ---------- ---------- ---------- ---------- ---------- ---------- ---------- ------MTRI 
XP_004588174.1    ---------- ---------- ---------- ---------- ---------- ---------- ---------- ---------- ---------- -----MSGKL 
XP_004602614.1    ---------- ---------- ---------- ---------- ---------- ---------- ---------- ---------- ---------- -----MFRKL 
XP_006880559.1    ---------- ---------- ---------- ---------- ---------- ---------- ---------- ---------- ---------- -----MTNKL 
XP_004649148.2    ---------- ---------- ---------- ---------- ---------- ---------- ---------- ---------- ---------- -----MIRKL 
XP_003480086.1    ---------- ---------- ---------- ---------- ---------- ---------- ---------- ---------- ---------- -----MIRKL 
XP_010639924.1    ---------- ---------- ---------- ---------- ---------- ---------- ---------- ---------- ---------- -----MLRKL 
XP_004842054.1    ---------- ---------- ---------- ---------- ---------- ---------- ---------- ---------- ---------- -----MISKL 
XP_016006947.1    ---------- ---------- ---------- ---------- ---------- ---------- ---------- ---------- ---------- -----MIRKL 
XP_008055663.1    ---------- ---------- ---------- ---------- ---------- ---------- ---------- ---------- ---------- -MFK-MVSQL 
XP_017377332.1    ---------- ---------- ---------- ---------- ---------- ---------- ---------- ---------- ---------- -----MIRKC 
SLC10A5           ---------- ---------- ---------- ---------- ---------- ---------- ---------- ---------- ---------- -----MIRKL 
XP_004680076.1    ---------- ---------- ---------- ---------- ---------- ---------- ---------- ---------- ---------- -----MTGKL 
XP_005336059.1    ---------- ---------- ---------- ---------- ---------- ---------- ---------- ---------- ---------- -----MIRKN 
XP_015341396.1    ---------- ---------- ---------- ---------- ---------- ---------- ---------- ---------- ---------- -----MIRKK 
XP_008578950.1    ---------- ---------- ---------- ---------- ---------- ---------- ---------- ---------- ---------- -----MIRKL 
XP_019581852.1    ---------- ---------- ---------- ---------- ---------- ---------- ---------- ---------- ---------- -----MIRKL 
XP_007942854.1    ---------- ---------- ---------- ---------- ---------- ---------- ---------- ---------- ---------- -----MIRKL 
XP_010977686.1    ---------- ---------- ---------- ---------- ---------- ---------- ---------- ---------- ---------- -----MIREL 
XP_006194014.1    ---------- ---------- ---------- ---------- ---------- ---------- ---------- ---------- ---------- -----MIREL 
XP_010950084.1    ---------- ---------- ---------- ---------- ---------- ---------- ---------- ---------- ---------- -----MIREL 
XP_004427206.1    ---------- ---------- ---------- ---------- ---------- ---------- ---------- ---------- ---------- -----MIRKL 
XP_008533426.1    ---------- ---------- ---------- ---------- ---------- ---------- ---------- ---------- ---------- -----MSRKL 
XP_014682547.1    ---------- ---------- ---------- ---------- ---------- ---------- ---------- ---------- ---------- -----MSRKL 
NP_001244006.1    ---------- ---------- ---------- ---------- ---------- ---------- ---------- ---------- ---------- -----MSRKL 
XP_005689335.1    ---------- ---------- ---------- ---------- ---------- ---------- ---------- ---------- ---------- -----MIRKL 
XP_012039585.1    ---------- ---------- ---------- ---------- ---------- ---------- ---------- ---------- ---------- -----MIRKL 
XP_012010707.1    ---------- ---------- ---------- ---------- ---------- ---------- ---------- ---------- ---------- -----MIRKL 
XP_003361241.1    ---------- ---------- ---------- ---------- ---------- ---------- ---------- ---------- ---------- -----MIRKL 
XP_007461754.1    ---------- ---------- ---------- ---------- ---------- ---------- ---------- ---------- ---------- -----MIRKL 
XP_016311647.1    ---------- ---------- ---------- ---------- ---------- ---------- ---------- ---------- ---------- ---------- 
XP_016380978.1    ---------- ---------- ---------- ---------- ---------- ---------- ---------- ---------- ---------- ---------- 
XP_016143994.1    ---------- ---------- ---------- ---------- ---------- ---------- ---------- ---------- ---------- ---------- 
XP_016335521.1    ---------- ---------- ---------- ---------- ---------- ---------- ---------- ---------- ---------- ---------- 
XP_016149804.1    ---------- ---------- ---------- ---------- ---------- ---------- ---------- ---------- ---------- ---------- 
XP_010870464.1    ---------- ---------- ---------- ---------- ---------- ---------- ---------- ---------- ---------- ---------- 
XP_013978437.1    ---------- ---------- ---------- ---------- ---------- ---------- ---------- ---------- ---------- ---------- 
XP_014024442.1    ---------- ---------- ---------- ---------- ---------- ---------- ---------- ---------- ---------- ---------- 
CDQ77553.1        ---------- ---------- ---------- ---------- ---------- ---------- ---------- ---------- ---------- ---------- 
XP_014881520.1    ---------- ---------- ---------- ---------- ---------- ---------- ---------- ---------- ---------- ---------- 
XP_007550851.1    ---------- ---------- ---------- ---------- ---------- ---------- ---------- ---------- ---------- ---------- 
XP_012716572.1    ---------- ---------- ---------- ---------- ---------- ---------- ---------- ---------- ---------- ---------- 
XP_019207422.1    ---------- ---------- ---------- ---------- ---------- ---------- ---------- ---------- ---------- ---------- 
XP_004557165.1    ---------- ---------- ---------- ---------- ---------- ---------- ---------- ---------- ---------- ---------- 
XP_018525344.1    ---------- ---------- ---------- ---------- ---------- ---------- ---------- ---------- ---------- ---------- 
XP_012811144.1    ---------- ---------- ---------- ---------- ---------- ---------- ---------- ---------- ---------- ---------- 
XP_018085191.1    ---------- ---------- ---------- ---------- ---------- ---------- ---------- ---------- ---------- ---------- 
XP_018098626.1    ---------- ---------- ---------- ---------- ---------- ---------- ---------- ---------- ---------- ---------- 
XP_006057790.1    ---------- ---------- ---------- ---------- ---------- ---------- --------MD --STDNATL- --LF------ ----GTDNGT 
XP_005359390.1    ---------- ---------- ---------- ---------- ---------- ---------- ---------- ---------- --MD------ ----GLDNAT 
SLC10A4           ---------- ---------- ---------- ---------- ---------- ---------- ---------- ---------- --MD------ ----GNDNVT 
XP_011828442.1    ---------- ---------- ---------- ---------- ---------- ---------- ---------- ---------- --MD------ ----GTDNAT 
XP_004419102.1    ---------- ---------- ---------- ---------- ---------- ---------- ---------- ---------- --MD------ ----GADNAT 
XP_015268353.1    ---------- ---------- ---------- ---------- ---------- ---------- ---------- ---------- ---------- ---------- 
XP_005299116.1    ---------- ---------- ---------- ---------- ---------- ---------- ---------- ---------- ---------- ---------- 
XP_010572861.1    ---------- ---------- ---------- ---------- ---------- ---------- ---------- ---------- ---------- ---------- 
XP_017659982.1    ---------- ---------- ---------- ---------- ---------- ---------- ---------- ---------- ---------- ---------- 
XP_005517782.1    ---------- ---------- ---------- ---------- ---------- ---------- ---------- ---------- ---------- ---------- 
XP_001233594.2    ---------- ---------- ---------- ---------- ---------- ---------- ---------- ---------- ---------- ---------- 
XP_015717660.1    ---------- ---------- ---------- ---------- ---------- ---------- ---------- ---------- ---------- ---------- 
XP_018594815.1    ---------- ---------- ---------- ---------- ---------- ---------- ---------- ------MRT- --LL------ ----ALCCLL 
KPP75978.1        ---------- ---------- ---------- ---------- ---------- ---------- ---------- ------MRT- --LL------ ----ALCCLL 
XP_015256140.1    ---------- ---------- ---------- ---------- ---------- ---------- ---------- ------MRT- --LF------ ----TLC--L 
XP_008410946.1    ---------- ---------- ---------- ---------- ---------- ---------- ---------- ------MRT- --LF------ ----TLC--L 
XP_007540336.1    ---------- ---------- ---------- ---------- ---------- ---------- ---------- ------MRT- --LF------ ----TLY--L 
XP_005739107.1    ---------- ---------- ---------- ---------- ---------- ---------- ---------- ------MRT- --IF------ ----TFCCLF 
XP_010751655.2    ---------- ---------- ---------- ---------- ---------- ---------- ---------- ---------- --MI------ ----FTFCCL 
XP_016107874.1    ---------- ---------- ---------- ---------- ---------- ---------- ---------- ------MKA- --VL------ ----VLSCLL 
XP_016350824.1    ---------- ---------- ---------- ---------- ---------- ---------- ---------- ------MKT- --VL------ ----VLSCLL 
XP_016419450.1    ---------- ---------- ---------- ---------- ---------- ---------- ---------- ------MKT- --VL------ ----VLSCLL 
XP_018946481.1    ---------- ---------- ---------- ---------- ---------- ---------- ---------- ------MKT- --VL------ ----ALSCLL 
AKK31854.1        ---------- ---------- ---------- ---------- ---------- ---------- ---------- ---------- ---------- ----ALSCLL 
XP_012694572.1    ---------- ---------- ---------- ---------- ---------- ---------- ---------- ------MRT- --LL------ ----AFCCLF 
XP_010882403.1    ---------- ---------- ---------- ---------- ---------- ---------- ---------- ------MRT- --LF------ ----ALCFLF 
NP_001135386.1    ---------- ---------- ---------- ---------- ---------- ---------- ---------- ------MRT- --LF------ ----AFCCLF 
XP_013979784.1    ---------- ---------- ---------- ---------- ---------- ---------- ---------- ------MRT- --LF------ ----LFCFLF 
XP_006278244.1    ---------- ---------- ---------- ---------- ---------- ---------- -------M-V ----Q-VPI- ---------- ----SMASW- 
XP_014378070.1    ---------- ---------- ---------- ---------- ---------- ---------- -------M-V ----Q-VPI- ---------- ----SMASW- 
XP_015261015.1    ---------- ---------- ---------- ---------- -M---V--L- --P-----A- --V-C-AM-P ----R-ATS- --PF------ ----L----L 
XP_008120661.1    ---------- ---------- ---------- ---------- -M---T--Q- --P-----I- --L-C-TM-S ----R-PGL- --FF------ ------FQLF 
XP_013916227.1    ---------- ---------- ---------- ---------- -M---P--S- --S-----S- --F-G-TM-S ----G-THI- --LF------ ----LFFLFL 
XP_007429280.1    ---------- ---------- ---------- ---------- -M---P--L- --P-----A- --F-C-TM-S ----G-THI- --LF------ ----LL--FL 
XP_006900029.1    ---------- ---------- ---------- ----M--V-- -S---G--R- --P-----G- --R-G-DQ-S ----S-QPG- --PL------ ----SMLGAA 
START XP_010637   ---M------ VCR--R---- --G---R--- G---A--R-- -R---Q--L- --P-----G- --P-G-QE-G ----G-CSG- --PL------ ----TMLGTT 
SLC10A3           ---M------ VLM--Q---- --D---K--- G---S--S-- -Q---Q--W- --P-----G- --L-G-GE-G ----G-GTG- --PL------ ----SMLRAA 
XP_001094698.1    ---M------ VLM--Q---- --G---R--- G---S--S-- -Q---Q--W- --P-----G- --V-G-GE-D ----G-GTG- --PL------ ----GMLRAA 
XP_007184655.1    ---M------ VFR--R---- --G---R--- C---S--S-- -L---R--W- --P-----G- --P-G-GG-S ----V-CTG- --PL------ ----GMLRAS 
XP_010962363.1    ---M------ VFR--R---- --S---R--- A---N--Y-- -P---W--W- --P-----G- --R-G-RG-G ----G-CTG- --PL------ ----GVLRAT 
XP_008328406.1    ---------- ---------- ---------- ---------- ---------- ---------- ---------- ---------- ---------- ---------- 
XP_003447853.1    ---------- ---------- ---------- ---------- ---------- ---------- ---------- ---------- ---------- ---------- 
XP_005916949.1    ---------- ---------- ---------- ---------- ---------- ---------- ---------- ---------- ---------- ---------- 
XP_004540816.1    ---------- ---------- ---------- ---------- ---------- ---------- ---------- ---------- ---------- ---------- 
XP_010790057.1    ---------- ---------- ---------- ---------- ---------- ---------- ---------- ---------- ---------- ---------- 
XP_018545738.1    ---------- ---------- ---------- ---------- ---------- ---------- ---------- ---------- ---------- ---------- 
XP_003962651.1    ---------- ---------- ---------- ---------- ---------- ---------- ---------- ---------- ---------- ---------- 
XP_010748805.2    ---------- ---------- ---------- ---------- ---------- ---------- ---------- ---------- ---------- ---------- 
XP_012714609.1    ---------- ---------- ---------- ---------- ---------- ---------- ---------- ---------- ---------- ---------- 
XP_005797805.2    ---------- ---------- ---------- ---------- ---------- ---------- ---------- ---------- ---------- ---------- 
XP_014908438.1    ---------- ---------- ---------- ---------- ---------- ---------- ---------- ---------- ---------- ---------- 
XP_014863748.1    ---------- ---------- ---------- ---------- ---------- ---------- ---------- ---------- ---------- ---------- 
XP_007549304.1    ---------- ---------- ---------- ---------- ---------- ---------- ---------- ---------- ---------- ---------- 
XP_015825723.1    ---------- ---------- ---------- ---------- ---------- ---------- ---------- ---------- ---------- ---------- 
XP_017271577.1    ---------- ---------- ---------- ---------- ---------- ---------- ---------- ---------- ---------- ---------- 
XP_017267453.1    ---------- ---------- ---------- ---------- ---------- ---------- ---------- ---------- ---------- ---------- 
XP_005047236.1    ---------- ---------- ---------- ---------- ---------- ---------- ---------- ---------- ---------- ---------- 
XP_005480002.1    ---------- ---------- ---------- ---------- ---------- ---------- ---------- ---------- ---------- ---------- 
XP_014107488.1    ---------- ---------- ---------- ---------- ---------- ---------- ---------- ---------- ---------- ---------- 
XP_015487030.1    ---------- ---------- ---------- ---------- ---------- ---------- ---------- ---------- ---------- ---------- 
XP_018862599.1    ---------- ---------- ---------- ---------- ---------- ---------- ---------- ---------- ---------- ---------- 
XP_009704560.1    ---------- -----M---- ------E--- ---------- ---------- ---------- ---------- ---------- ---------- ---------- 
XP_012956913.1    ---------- ---------- ---------- ---------- ---------- ---------- ---------- ---------- ---------- ---------- 
XP_013029574.1    ---------- ---------- ---------- ---------- ---------- ---------- ---------- ---------- ---------- ---------- 
XP_010006024.1    ---------- ---------- ---------- ---------- ---------- ---------- ---------- ---------- ---------- ---------- 
XP_010572572.1    ---------- ---------- ---------- ---------- ---------- ---------- ---------- ---------- ---------- ---------- 
XP_013814784.1    ---------- ---------- ---------- ---------- ---------- ---------- ---------- ---------- ---------- ---------- 
XP_011580555.1    ---------- ---------- ---------- ---------- ---------- ---------- ---------- ---------- ---------- ---------- 
XP_009491721.1    ---------- ---------- ---------- ---------- ---------- ---------- ---------- ---------- ---------- ---------- 
XP_009571100.1    ---------- ---------- ---------- ---------- ---------- ---------- ---------- ---------- ---------- ---------- 
XP_009807798.1    ---------- ---------- ---------- ---------- ---------- ---------- ---------- ---------- ---------- ---------- 
XP_019327604.1    ---------- ---------- ---------- ---------- ---------- ---------- ---------- ---------- ---------- ---------- 
XP_015263458.1    ---------- --M--A---- ------K--- ---------- ---------- ---------- ---------- ---------- ---------- ---------- 
XP_019375491.1    ---------- ---------- ---------- ---------- ---------- ---------- ---------- ---------- ---------- ---------- 
XP_006025262.1    ---------- ---------- ---------- ---------- ---------- ---------- ---------- ---------- ---------- ---------- 
XP_006271668.1    ---------- ---------- ---------- ---------- ---------- ---------- ---------- ---------- ---------- ---------- 
XP_006130359.1    ---------- ---------- ---------- ---------- ---------- ---------- ---------- ---------- ---------- ---------- 
XP_005305995.1    ---------- --M--A---- ------K--- ---------- ---------- ---------- ---------- ---------- ---------- ---------- 
XP_005305994.1    ---------- --M--A---- ------K--- ---------- ---------- ---------- ---------- ---------- ---------- ---------- 
XP_005475103.1    ---------- ---------- ---------- ---------- ---------- ---------- ---------- ---------- ---------- ---------- 
XP_005475105.1    ---------- ---------- ---------- ---------- ---------- ---------- ---------- ---------- ---------- ---------- 
XP_006792732.1    ---------- ---------- ---------- ---------- ---------- ---------- ---------- ---------- ---------- ---------- 
XP_014270033.1    ---------- ---------- ---------- ---------- ---------- ---------- ---------- ---------- ---------- ---------- 
XP_015797687.1    ---------- -----M---- ------L--- ---------- ---------- ---------- ---------- ---------- ---------- ---------- 
XP_017267483.1    ---------- ---------- ---------- ---------- ---------- ---------- ---------- ---------- ---------- ---------- 
XP_008283293.1    ---------- ---------- ---------- ---------- ---------- ---------- ---------- ---------- ---------- ---------- 
XP_006792731.1    ---------- ---------- ---------- ---------- ---------- ---------- ---------- ---------- ---------- ---------- 
XP_005938342.1    ---------- ---------- ---------- ---------- ---------- ---------- ---------- ---------- ---------- ---------- 
XP_004550586.1    ---------- ---------- ---------- ---------- ---------- ---------- ---------- ---------- ---------- ---------- 
XP_005805264.1    ---------- ---------- ---------- ---------- ---------- ---------- ---------- ---------- ---------- ---------- 
XP_014909671.1    ---------- ---------- ---------- ---------- ---------- ---------- ---------- ---------- ---------- ---------- 
XP_007541830.1    ---------- ---------- ---------- ---------- ---------- ---------- ---------- ---------- ---------- ---------- 
XP_015244353.1    ---------- ---------- ---------- ---------- ---------- ---------- ---------- ---------- ---------- ---------- 
XP_012732605.1    ---------- ---------- ---------- ---------- ---------- ---------- ---------- ---------- ---------- ---------- 
KTF76264.1        ---------- ---------- ---------- ---------- ---------- ---------- ---------- ---------- ---------- ---------- 
XP_016429270.1    ---------- ---------- ---------- ---------- ---------- ---------- ---------- ---------- ---------- ---------- 
XP_016149900.1    ---------- ---------- ---------- ---------- ---------- ---------- ---------- ---------- ---------- ---------- 
XP_016315522.1    ---------- ---------- ---------- ---------- ---------- ---------- ---------- ---------- ---------- ---------- 
XP_015206258.1    ---M------ V-N--F---- ------W--- ---------- ---------- ---------- ---------- ---------- ---------- ---------- 
XP_007230431.1    ---------- ---------- ---------- ---------- ---------- ---------- ---------- ---------- ---------- ---------- 
XP_010877298.1    ---------- ---------- ---------- ---------- ---------- ---------- ---------- ---------- ---------- ---------- 
XP_014032222.1    ---------- ---------- ---------- ---------- ---------- ---------- ---------- ---------- ---------- ---------- 
BAN81910.1        ---------- ---------- ---------- ---------- ---------- ---------- ---------- ---------- ---------- ---------- 
XP_004612472.1    ---------- ---------- ---------- ---------- ---------- ---------- ---------- ---------- ---------- ---------- 
XP_006884859.1    ---------- ---------- ---------- ---------- ---------- ---------- ---------- ---------- ---------- ---------- 
XP_004371046.1    ---------- ---------- ---------- ---------- ---------- ---------- ---------- ---------- ---------- ---------- 
XP_007940520.1    ---------- ---------- ---------- ---------- ---------- ---------- ---------- ---------- ---------- ---------- 
XP_004699071.1    ---------- ---------- ---------- ---------- ---------- ---------- ---------- ---------- ---------- ---------- 
XP_006865679.1    ---------- ---------- ---------- ---------- ---------- ---------- ---------- ---------- ---------- ---------- 
XP_015986698.1    ---------- ---------- ---------- ---------- ---------- ---------- ---------- ---------- ---------- ---------- 
XP_001927730.1    ---------- ---------- ---------- ---------- ---------- ---------- ---------- ---------- ---------- ---------- 
XP_005980511.1    ---------- ---------- ---------- ---------- ---------- ---------- ---------- ---------- ---------- ---------- 
NTCP              ---------- ---------- ---------- ---------- ---------- ---------- ---------- ---------- ---------- ---------- 
XP_017832669.1    ---------- ---------- ---------- ---------- ---------- ---------- ---------- ---------- ---------- ---------- 
XP_005322900.1    ---------- ---------- ---------- ---------- ---------- ---------- ---------- ---------- ---------- ---------- 
XP_015847413.1    ---------- ---------- ---------- ---------- ---------- ---------- ---------- ---------- ---------- ---------- 
XP_005343336.1    ---------- ---------- ---------- ---------- ---------- ---------- ---------- ---------- ---------- ---------- 
XP_005072871.1    ---------- ---------- ---------- ---------- ---------- ---------- ---------- ---------- ---------- ---------- 
XP_007623232.1    ---------- ---------- ---------- ---------- ---------- ---------- ---------- ---------- ---------- ---------- 
XP_004649353.1    ---------- ---------- ---------- ---------- ---------- ---------- ---------- ---------- ---------- ---------- 
XP_008844151.1    ---------- ---------- ---------- ---------- ---------- ---------- ---------- ---------- ---------- ---------- 
NP_058743.1       ---------- ---------- ---------- ---------- ---------- ---------- ---------- ---------- ---------- ---------- 
NP_001171032.1    ---------- ---------- ---------- ---------- ---------- ---------- ---------- ---------- ---------- ---------- 
NP_035517.1       ---------- ---------- ---------- ---------- ---------- ---------- ---------- ---------- ---------- ---------- 
XP_018598582.1    ---------- ---------- ---------- ---------- ---------- ---------- ---------- ---------- ---------- ---------- 
XP_015194504.1    ---------- ---------- ---------- ---------- ---------- ---------- ---------- ---------- ---------- ---------- 
NP_956652.1       ---------- ---------- ---------- ---------- ---------- ---------- ---------- ---------- ---------- ---------- 
XP_016309666.1    ---------- ---------- ---------- ---------- ---------- ---------- ---------- ---------- ---------- ---------- 
XP_016400832.1    ---------- ---------- ---------- ---------- ---------- ---------- ---------- ---------- ---------- ---------- 
XP_016405772.1    ---------- ---------- ---------- ---------- ---------- ---------- ---------- ---------- ---------- ---------- 
XP_016325120.1    ---------- ---------- ---------- ---------- ---------- ---------- ---------- ---------- ---------- ---------- 
XP_010899783.1    ---------- ---------- ---------- ---------- ---------- ---------- ---------- ---------- ---------- ---------- 
XP_014019465.1    ---------- ---------- ---------- ---------- ---------- ---------- ---------- ---------- ---------- ---------- 
XP_017326334.1    ---------- ---------- ---------- ---------- ---------- ---------- ---------- ---------- ---------- ---------- 
XP_007260471.1    ---------- ---------- ---------- ---------- ---------- ---------- ---------- ---------- ---------- ---------- 
XP_017558474.1    ---------- ---------- ---------- ---------- ---------- ---------- ---------- ---------- ---------- ---------- 
XP_019208194.1    ---------- ---------- ---------- ---------- ---------- ---------- ---------- ---------- ---------- ---------- 
XP_003445338.1    ---------- ---------- ---------- ---------- ---------- ---------- ---------- ---------- ---------- ---------- 
XP_004563190.1    ---------- ---------- ---------- ---------- ---------- ---------- ---------- ---------- ---------- ---------- 
XP_014263118.1    ---------- ---------- ---------- ---------- ---------- ---------- ---------- ---------- ---------- ---------- 
XP_017289896.1    ---------- ---------- ---------- ---------- ---------- ---------- ---------- ---------- ---------- ---------- 
XP_004085624.2    ---------- ---------- ---------- ---------- ---------- ---------- ---------- ---------- ---------- ---------- 
XP_015810521.1    ---------- ---------- ---------- ---------- ---------- ---------- ---------- ---------- ---------- ---------- 
XP_005815878.1    ---------- ---------- ---------- ---------- ---------- ---------- ---------- ---------- ---------- ---------- 
XP_007552376.1    ---------- ---------- ---------- ---------- ---------- ---------- ---------- ---------- ---------- ---------- 
XP_008402381.1    ---------- ---------- ---------- ---------- ---------- ---------- ---------- ---------- ---------- ---------- 
XP_015226689.1    ---------- ---------- ---------- ---------- ---------- ---------- ---------- ---------- ---------- ---------- 
XP_012733772.1    ---------- ---------- ---------- ---------- ---------- ---------- ---------- ---------- ---------- ---------- 
XP_015226663.1    ---------- ---------- ---------- ---------- ---------- ---------- ---------- ---------- ---------- ---------- 
XP_015226676.1    ---------- ---------- ---------- ---------- ---------- ---------- ---------- ---------- ---------- ---------- 
XP_008327170.1    ---------- ---------- ---------- ---------- ---------- ---------- ---------- ---------- ---------- ---------- 
XP_019732000.1    ---------- ---------- ---------- ---------- ---------- ---------- ---------- ---------- ---------- ---------- 
XP_010793055.1    ---------- ---------- ---------- ---------- ---------- ---------- ---------- ---------- ---------- ---------- 
XP_003962220.1    ---------- ---------- ---------- ---------- ---------- ---------- ---------- ---------- ---------- ---------- 
XP_008279341.1    ---------- ---------- ---------- ---------- ---------- ---------- ---------- ---------- ---------- ---------- 
XP_019747613.1    ---------- ---------- ---------- ---------- ---------- ---------- ---------- ---------- ---------- ---------- 
XP_018538593.1    ---------- ---------- ---------- ---------- ---------- ---------- ---------- ---------- ---------- ---------- 
OCA46078.1        ---------- ---------- ---------- ---------- ---------- ---------- ---------- ---------- ---------- ---------- 
XP_018104104.1    ---------- ---------- ---------- ---------- ---------- ---------- ---------- ---------- ---------- ---------- 
XP_018101020.1    ---------- ---------- ---------- ---------- ---------- ---------- ---------- ---------- ---------- ---------- 
XP_018432102.1    ---------- ---------- ---------- ---------- ---------- ---------- ---------- ---------- ---------- ---------- 
XP_018102699.1    ---------- ---------- ---------- ---------- ---------- ---------- ---------- ---------- ---------- ---------- 
XP_002933055.2    ---------- ---------- ---------- ---------- ---------- ---------- ---------- ---------- ---------- ---------- 
XP_003765802.1    ---------- ---------- ---------- ---------- ---------- ---------- ---------- ---------- ---------- ---------- 
XP_001513365.2    ---------- ---------- ---------- ---------- ---------- ---------- ---------- ---------- ---------- ---------- 
XP_001376341.2    ---------- ---------- ---------- ---------- ---------- ---------- ---------- ---------- ---------- ---------- 
XP_003477567.1    ---------- ---------- ---------- ---------- ---------- ---------- ---------- ---------- ---------- ---------- 
XP_010602940.1    ---------- ---------- ---------- ---------- ---------- ---------- ---------- ---------- ---------- ---------- 
XP_004858624.1    ---------- ---------- ---------- ---------- ---------- ---------- ---------- ---------- ---------- ---------- 
XP_005374076.1    ---------- ---------- ---------- ---------- ---------- ---------- ---------- ---------- ---------- ---------- 
XP_008581534.1    ---------- ---------- ---------- ---------- ---------- ---------- ---------- ---------- ---------- ---------- 
XP_006195244.1    ---------- ---------- ---------- ---------- ---------- ---------- ---------- ---------- ---------- ---------- 
XP_006208363.1    ---------- ---------- ---------- ---------- ---------- ---------- ---------- ---------- ---------- ---------- 
XP_016059302.1    ---------- ---------- ---------- ---------- ---------- ---------- ---------- ---------- ---------- ---------- 
NP_035518.1       ---------- ---------- ---------- ---------- ---------- ---------- ---------- ---------- ---------- ---------- 
ASBT              ---------- ---------- ---------- ---------- ---------- ---------- ---------- ---------- ---------- ---------- 
XP_011745929.1    ---------- ---------- ---------- ---------- ---------- ---------- ---------- ---------- ---------- ---------- 
XP_015744656.1    ---------- ---------- ---------- ---------- ---------- ---------- ---------- ---------- ---------- ---------- 
XP_015665561.1    ---------- ---------- ---------- ---------- ---------- ---------- ---------- ---------- ---------- ---------- 
XP_015279478.1    ---------- ---------- ---------- ---------- ---------- ---------- ---------- ---------- ---------- ---------- 
XP_019381179.1    ---------- ---------- ---------- ---------- ---------- ---------- ---------- ---------- ---------- ---------- 
XP_019385225.1    ---------- ---------- ---------- ---------- ---------- ---------- ---------- ---------- ---------- ---------- 
XP_006131096.1    ---------- ---------- ---------- ---------- ---------- ---------- ---------- ---------- ---------- ---------- 
XP_005303460.1    ---------- ---------- ---------- ---------- ---------- ---------- ---------- ---------- ---------- ---------- 
XP_007066307.1    ---------- ---------- ---------- ---------- ---------- ---------- ---------- ---------- ---------- ---------- 
XP_009668769.1    ---------- ---------- ---------- ---------- ---------- ---------- ---------- ---------- ---------- ---------- 
XP_013809549.1    ---------- ---------- ---------- ---------- ---------- ---------- ---------- ---------- ---------- ---------- 
XP_010017725.1    ---------- ---------- ---------- ---------- ---------- ---------- ---------- ---------- ---------- ---------- 
XP_005487310.1    ---------- ---------- ---------- ---------- ---------- ---------- ---------- ---------- ---------- ---------- 
XP_010080649.1    ---------- ---------- ---------- ---------- ---------- ---------- ---------- ---------- ---------- ---------- 
XP_009581963.1    ---------- ---------- ---------- ---------- ---------- ---------- ---------- ---------- ---------- ---------- 
XP_009331627.1    ---------- ---------- ---------- ---------- ---------- ---------- ---------- ---------- ---------- ---------- 
4n7x_based_Huma   ---------- ---------- ---------- ---------- ---------- ---------- ---------- ---------- ---------- ---------- 
4n7x.pdb_chainA   ---------- ---------- ---------- ---------- ---------- ---------- ---------- ---------- --ML------ ----VKITRL 
WP_047529710.1    ---------- ---------- ---------- ---------- ---------- ---------- ---------- --------MF QRLS------ ----AFATKS 
WP_000486803.1    ---------- ---------- ---------- ---------- ---------- ---------- ---------- --------MF QKLS------ ----IFATKS 
WP_072466551.1    ---------- ---------- ---------- ---------- ---------- ---------- ---------- --------MF QKLS------ ----IFATKS 
WP_023914087.1    ---------- ---------- ---------- ---------- ---------- ---------- ---------- --------MF QKLS------ ----IFATKS 
WP_043859360.1    ---------- ---------- ---------- ---------- ---------- ---------- ---------- ---------- ---------- ---------- 
WP_059107506.1    ---------- ---------- ---------- ---------- ---------- ---------- ---------- --------ML SRIS------ ----QFATNT 
WP_048793035.1    ---------- ---------- ---------- ---------- ---------- ---------- ---------- --------ML TKVS------ ----RFATNT 
WP_064264018.1    ---------- ---------- ---------- ---------- ---------- ---------- ---------- --------ML SKVS------ ----KFATNT 
WP_069817605.1    ---------- ---------- ---------- ---------- ---------- ---------- ---------- --------ML SKVS------ ----KFATNT 
WP_069822859.1    ---------- ---------- ---------- ---------- ---------- ---------- ---------- --------ML SKVS------ ----RFATNT 
WP_081225114.1    ---------- ---------- ---------- ---------- ---------- ---------- ---------- --------ML SKVS------ ----RFATNT 
WP_070653835.1    ---------- ---------- ---------- ---------- ---------- ---------- ---------- --------ML SKVS------ ----EFATKT 
WP_069723751.1    ---------- ---------- ---------- ---------- ---------- ---------- ---------- --------ML SKVS------ ----EFATKT 
WP_070716166.1    ---------- ---------- ---------- ---------- ---------- ---------- ---------- --------ML SKVS------ ----EFATKT 
WP_071859856.1    ---------- ---------- ---------- ---------- ---------- ---------- ---------- --------ML SKVS------ ----EFATKT 
WP_002488728.1    ---------- ---------- ---------- ---------- ---------- ---------- ---------- --------ML SKVS------ ----EFATKT 
WP_046467119.1    ---------- ---------- ---------- ---------- ---------- ---------- ---------- --------ML NRIS------ ----QFATKT 
WP_002465539.1    ---------- ---------- ---------- ---------- ---------- ---------- ---------- --------ML NRMS------ ----QFATKT 
WP_058660142.1    ---------- ---------- ---------- ---------- ---------- ---------- ---------- --------ML NRMS------ ----QFATKT 
WP_049424087.1    ---------- ---------- ---------- ---------- ---------- ---------- ---------- --------ML DRMS------ ----QFATKT 
WP_075778192.1    ---------- ---------- ---------- ---------- ---------- ---------- ---------- --------ML DRMS------ ----QFATKT 
WP_048540624.1    ---------- ---------- ---------- ---------- ---------- ---------- ---------- ------MTNI KKFS------ ----QFINKT 
WP_065381759.1    ---------- ---------- ---------- ---------- ---------- ---------- ---------- ------MSNI KKFS------ ----QFINKT 
WP_049320431.1    ---------- ---------- ---------- ---------- ---------- ---------- ---------- ------MSNI KKFS------ ----QFINKT 
WP_037560029.1    ---------- ---------- ---------- ---------- ---------- ---------- ---------- ------MSNI KKFS------ ----QFINKT 
WP_016912301.1    ---------- ---------- ---------- ---------- ---------- ---------- ---------- ------MSNI KKFS------ ----QFINKT 
WP_050330139.1    ---------- ---------- ---------- ---------- ---------- ---------- ---------- --------ML QRIG------ ----QFASRT 
WP_085236958.1    ---------- ---------- ---------- ---------- ---------- ---------- ---------- --------ML QRIG------ ----QFASKT 
WP_019169620.1    ---------- ---------- ---------- ---------- ---------- ---------- ---------- --------ML QRLG------ ----RFASKT 
WP_014613138.1    ---------- ---------- ---------- ---------- ---------- ---------- ---------- --------ML QRLG------ ----RFASKT 
WP_063284725.1    ---------- ---------- ---------- ---------- ---------- ---------- ---------- --------ML QRLG------ ----RFASKT 
WP_044359667.1    ---------- ---------- ---------- ---------- ---------- ---------- ---------- --------ML QRIG------ ----HFASKT 
WP_037574947.1    ---------- ---------- ---------- ---------- ---------- ---------- ---------- --------ML RQIG------ ----QFASKT 
WP_039644326.1    ---------- ---------- ---------- ---------- ---------- ---------- ---------- --------ML RQIG------ ----QFASKT 
WP_060551672.1    ---------- ---------- ---------- ---------- ---------- ---------- ---------- --------ML RQIG------ ----QFASKT 
WP_037566638.1    ---------- ---------- ---------- ---------- ---------- ---------- ---------- --------ML RQIG------ ----QFASKT 
WP_003801373.1    ---------- ---------- ---------- ---------- ---------- ---------- ---------- ------MQAI ARLS------ ----RFVGNT 
WP_086061401.1    ---------- ---------- ---------- ---------- ---------- -------MR- TVPAYRPAVL LEGYFIMQAI ARLS------ ----RFVGNT 
WP_088452628.1    ---------- ---------- ---------- ---------- ---------- ---------- ---------- ------MQAI ARLS------ ----RFVGNT 
WP_026482831.1    ---------- ---------- ---------- ---------- ---------- ---------- ---------- ------MQAI ARLS------ ----RFVGNT 
WP_035268109.1    ---------- ---------- ---------- ---------- ---------- ---------- ---------- ------MQAI ARLS------ ----RFVGNT 
WP_024007303.1    ---------- ---------- ---------- ---------- ---------- ---------- ---------- ------MQAI ARLS------ ----QFVGKT 
WP_025372147.1    ---------- ---------- ---------- ---------- ---------- ---------- ---------- ------MQAI ARLS------ ----QFVGKT 
WP_085753638.1    ---------- ---------- ---------- ---------- ---------- ---------- ---------- ------MQLL ARLS------ ----QFVGKT 
WP_005798464.1    ---------- ---------- ---------- ---------- ---------- ---------- ---------- ------MQAI ARLS------ ----QFVGKT 
WP_026437271.1    ---------- ---------- ---------- ---------- ---------- ---------- ---------- ------MQAI ARLS------ ----QFVGKT 
WP_067749265.1    ---------- ---------- ---------- ---------- ---------- ---------- ---------- ------MQAL ARFS------ ----RFVGNT 
WP_080699870.1    ---------- ---------- ------MFFT GPPPA----- ---------- -----RQCR- RAPA-SAGHA SRNHHAMQAI ARLS------ ----RFVGNT 
WP_033840965.1    ---------- ---------- ------MFFT GPPPA----- ---------- -----RQCR- RAPA-PAGHA SRNHHAMQAI ARLS------ ----RFVGNT 
WP_003810220.1    ---------- ---------- ------MFFT GPPPA----- ---------- -----RQCR- RAPA-PAGHA SRNHHAMQAI ARLS------ ----RFVGNT 
WP_033455331.1    ---------- ---------- ---------- ---------- ---------- ---------- ---------- ------MQAI ARLS------ ----RFVGNT 
WP_033449806.1    ---------- ---------- ---------- ---------- ---------- ---------- ---------- ------MQAI ARLS------ ----RFVGNT 
WP_066661379.1    ---------- ---------- ---------- ---------- ---------- ---------- ---------- ------MQPL ARFS------ ----RFVGNT 
WP_037013892.1    ---------- ---------- ---------- ---------- ---------- ---------- ---------- ------MRAL AALS------ ----RFVGNT 
WP_017902201.1    ---------- ---------- ---------- ---------- ---------- ---------- ---------- ------MRAL AALS------ ----RFVGNT 
WP_043860017.1    ---------- ---------- ---------- ---------- ---------- ---------- ---------- ------MRAL AALS------ ----RFVGNT 
WP_027977210.1    ---------- ---------- ---------- ---------- ---------- ---------- ---------- ------MRAL AALS------ ----RFVGNT 
WP_058762323.1    ---------- ---------- ---------- ---------- ---------- ---------- ---------- ------MRAL AAFS------ ----RFVGNT 
WP_058792078.1    ---------- ---------- ---------- ---------- ---------- ---------- ---------- ------MRAL AAFS------ ----RFVGNT 
WP_042135663.1    ---------- ---------- ---------- ---------- ---------- ---------- ---------- ------MRAL AAFS------ ----RFVGNT 
WP_082731548.1    ---------- ---------- ---------- ---------- ---------- ---------- ---------- ------MRAL AAFS------ ----RFVGNT 
WP_064306567.1    ---------- ---------- ---------- ---------- ---------- ---------- ---------- ------MRAL AAFS------ ----RFVGNT 
WP_047700528.1    ---------- ---------- ---------- ---------- ---------- ---------- ---------- ------MRAL AALS------ ----RFVGNT 
WP_003204585.1    ---------- ---------- ---------- ---------- ---------- ---------- ---------- ------MRAL AALS------ ----RFVGNT 
WP_069518639.1    ---------- ---------- ---------- ---------- ---------- ---------- ---------- ------MRAL IALS------ ----RFVGNT 
WP_010795147.1    ---------- ---------- ---------- ---------- ---------- ---------- ---------- ------MGAL AALS------ ----RFAGNT 
WP_039562481.1    ---------- ---------- ---------- ---------- ---------- ---------- ---------- ------MRAL AALS------ ----RFAGNT 
WP_074968945.1    ---------- ---------- ---------- ---------- ---------- ---------- ---------- ------MRAL AALS------ ----RFVGNT 
WP_084334903.1    ---------- ---------- ---------- ---------- ---------- ---------- ---------- ------MRAL AAFS------ ----RFVGNT 
WP_025241133.1    ---------- ---------- ---------- ---------- ---------- ---------- ---------- ------MRAL AALS------ ----RFVGNT 
WP_017522055.1    ---------- ---------- ---------- ---------- ---------- ---------- ---------- ------MRAL ASLS------ ----RFFGNT 
WP_058136335.1    ---------- ---------- ---------- ---------- ---------- ---------- ---------- ------MRAL TALS------ ----RFVSAT 
WP_033956452.1    ---------- ---------- ---------- ---------- ---------- ---------- ---------- ------MRAL TALS------ ----RFVSAS 
WP_003109161.1    ---------- ---------- ---------- ---------- ---------- ---------- ---------- ------MRAL TALS------ ----RFVSAS 
WP_004999517.1    ---------- ---------- ---------- ---------- ---------- ---------- ---------- ------MPLL LRLT------ ----QLMQKT 
WP_044435497.1    ---------- ---------- ---------- ---------- ---------- ---------- ---------- ------MPLL LRLT------ ----QLMQKT 
WP_034700184.1    ---------- ---------- ---------- ---------- ---------- ---------- ---------- ------MPLL LRLT------ ----QLMQKT 
WP_004986073.1    ---------- ---------- ---------- ---------- ---------- ---------- ---------- ------MPLL LRLT------ ----QLMQKT 
WP_005005521.1    ---------- ---------- ---------- ---------- ---------- ---------- ---------- ------MPLL LRLT------ ----QLMQKT 
WP_076033235.1    ---------- ---------- ---------- ---------- ---------- ---------- ---------- ------MTAL LRFT------ ----AFVQKT 
WP_055414845.1    ---------- ---------- ---------- ---------- ---------- ---------- ---------- ------MTAL LRFT------ ----AFVQKT 
WP_004933692.1    ---------- ---------- ---------- ---------- ---------- ---------- ---------- ------MTAL LRFT------ ----AFVQKT 
WP_025094600.1    ---------- ---------- ---------- ---------- ---------- ---------- ---------- ------MTAL LRFT------ ----AFVQKT 
WP_004944670.1    ---------- ---------- ---------- ---------- ---------- ---------- ---------- ------MTAL LRFT------ ----AFVQKT 
WP_035264849.1    ---------- ---------- ---------- ---------- ---------- ---------- ---------- ---------M KAIN------ ----QFLQKT 
WP_087619599.1    ---------- ---------- ---------- ---------- ---------- ---------- ---------- ------MSAF IRFS------ ----QFIQKT 
WP_016654566.1    ---------- ---------- ---------- ---------- ---------- ---------- ---------- -------MKL SAFS------ ----AFLQKT 
WP_004750131.1    ---------- ---------- ---------- ---------- ---------- ---------- ---------- ------MKLF LSMI------ ----QFVQKS 
WP_035365543.1    ---------- ---------- ---------- ---------- ---------- ---------- ---------- ------MKLF LSMI------ ----QFVQKS 
WP_045793152.1    ---------- ---------- ---------- ---------- ---------- ---------- ---------- ------MKLF LSMI------ ----QFVQKS 
WP_034614732.1    ---------- ---------- ---------- ---------- ---------- ---------- ---------- ------MSAI LRFS------ ----QFVQKT 
WP_004718792.1    ---------- ---------- ---------- ---------- ---------- ---------- ---------- ------MSAI LRFS------ ----QFVQKT 
WP_009585435.1    ---------- ---------- ---------- ---------- ---------- ---------- ---------- ------MSAI LRFS------ ----QFVQKT 
WP_058967393.1    ---------- ---------- ---------- ---------- ---------- ---------- ---------- ------MSAI LRFS------ ----QFVQKT 
WP_005035029.1    ---------- ---------- ---------- ---------- ---------- ---------- ---------- ------MSAI LRFS------ ----QFVQKT 
WP_016168893.1    ---------- ---------- ---------- ---------- ---------- ---------- ---------- ------MSAL LQLS------ ----RLIQKT 
WP_054580735.1    ---------- ---------- ---------- ---------- ---------- ---------- ---------- ------MSVL FKFT------ ----QFVQKT 
WP_086180198.1    ---------- ---------- ---------- ---------- ---------- ---------- ---------- ------MSFL TQFT------ ----QFIQKT 
WP_034586142.1    ---------- ---------- ---------- ---------- ---------- ---------- ---------- ------MSAL FRFT------ ----QFFQKT 
WP_064102577.1    ---------- ---------- ---------- ---------- ---------- ---------- ---------- ------MSAL LQFS------ ----QFIQKT 
WP_074383826.1    ---------- ---------- ---------- ---------- ---------- ---------- ---------- ------MSAL LQFS------ ----QFVQKT 
WP_004890915.1    ---------- ---------- ---------- ---------- ---------- ---------- ---------- ------MSAL LQFS------ ----QFVQKT 
WP_005094929.1    ---------- ---------- ---------- ---------- ---------- ---------- ---------- ------MSAL LQFS------ ----QFVQKT 
WP_068885905.1    ---------- ---------- ---------- ---------- ---------- ---------- ---------- ------MATF FKFN------ ----QWIQKT 
WP_086214618.1    ---------- ---------- ---------- ---------- ---------- ---------- ---------- ------MAAF FRFN------ ----QWIQKT 
WP_026253455.1    ---------- ---------- ---------- ---------- ---------- ---------- ---------- ------MAAF LSFN------ ----QWIQKT 
WP_067668317.1    ---------- ---------- ---------- ---------- ---------- ---------- ---------- ------MAAF LNFN------ ----QWVQKT 
WP_067731592.1    ---------- ---------- ---------- ---------- ---------- ---------- ---------- ------MSAF FVFT------ ----QWIQKT 
WP_078190620.1    ---------- ---------- ---------- ---------- ---------- ---------- ---------- ------MSAF LKFT------ ----QFVQKT 
WP_067761723.1    ---------- ---------- ---------- ---------- ---------- ---------- ---------- ------MSAF LKFT------ ----QFIQKT 
WP_067662373.1    ---------- ---------- ---------- ---------- ---------- ---------- ---------- ------MLNF LRFS------ ----QFIQKT 
WP_045796560.1    ---------- ---------- ---------- ---------- ---------- ---------- ---------- --------MV LGFS------ ----QFVQKT 
WP_087662327.1    ---------- ---------- ---------- ---------- ---------- ---------- ---------- --------MV LGFS------ ----QFVQKT 
WP_075167952.1    ---------- ---------- ---------- ---------- ---------- ---------- ---------- --------MV LGFS------ ----QFVQKT 
WP_034598041.1    ---------- ---------- ---------- ---------- ---------- ---------- ---------- --------MV LGFS------ ----QFVQKT 
WP_075175033.1    ---------- ---------- ---------- ---------- ---------- ---------- ---------- --------MV LGFS------ ----QFVQKT 
WP_039620302.1    ---------- ---------- ---------- ---------- ---------- ---------- ---------- ------MSSF LRFS------ ----QWIQKT 
WP_086210335.1    ---------- ---------- ---------- ---------- ---------- ---------- ---------- ------MGTF LRFT------ ----TWIQKT 
WP_087526637.1    ---------- ---------- ---------- ---------- ---------- ---------- ---------- ------MGTF LKFT------ ----AWIQKT 
WP_063454372.1    ---------- ---------- ---------- ---------- ---------- ---------- ---------- ------MGTF LKFT------ ----AWIQKT 
WP_087011955.1    ---------- ---------- ---------- ---------- ---------- ---------- ---------- ------MGTF FKFT------ ----AWIQKT 
WP_004691812.1    ---------- ---------- ---------- ---------- ---------- ---------- ---------- ------MGTF LKFT------ ----AWIQKT 
WP_065995399.1    ---------- ---------- ---------- ---------- ---------- ---------- ---------- ------MTAF LRFT------ ----QFIQKT 
WP_075040565.1    ---------- ---------- ---------- ---------- ---------- ---------- ---------- ------MAAL LRLT------ ----QFIQKT 
WP_067725346.1    ---------- ---------- ---------- ---------- ---------- ---------- ---------- ------MSAF LRFT------ ----QFIQKT 
WP_032024969.1    ---------- ---------- ---------- ---------- ---------- ---------- ---------- ------MSAL LRFT------ ----QFVQKT 
WP_032057138.1    ---------- ---------- ---------- ---------- ---------- ---------- ---------- ------MAAF LRFT------ ----QFIQKT 
WP_061528306.1    ---------- ---------- ---------- ---------- ---------- ---------- ---------- ------MEWI KKIS------ ----GFAGQT 
WP_061862283.1    ---------- ---------- ---------- ---------- ---------- ---------- ---------- ------MEWL KKIS------ ----GFAGQT 
WP_065981664.1    ---------- ---------- ---------- ---------- ---------- ---------- ---------- ------MEWL KKIS------ ----GFAGQT 
WP_059293271.1    ---------- ---------- ---------- ---------- ---------- ---------- ---------- ------MENI RKIS------ ----HFAGQT 
WP_063335169.1    ---------- ---------- ---------- ---------- ---------- ---------- ---------- ------MDII RKIS------ ----HFAGQT 
WP_053603060.1    ---------- ---------- ---------- ---------- ---------- ---------- ---------- ------MNSL RSAS------ ----QFMGKT 
WP_046343782.1    ---------- ---------- ---------- ---------- ---------- ---------- ---------- ------MNTL LHIS------ ----HFAGRT 
WP_024718578.1    ---------- ---------- ---------- ---------- ---------- ---------- ---------- ------MKTL LHIS------ ----HFAGRT 
WP_003215499.1    ---------- ---------- ---------- ---------- ---------- ---------- ---------- ------MKIL LTIS------ ----HFAGRT 
WP_044332911.1    ---------- ---------- ---------- ---------- ---------- ---------- ---------- ------MNIL LTIS------ ----QFAGRT 
WP_059375528.1    ---------- ---------- ---------- ---------- ---------- ---------- ---------- ------MNIL LTIS------ ----QFAGRT 
WP_046129554.1    ---------- ---------- ---------- ---------- ---------- ---------- ---------- ------MNYL VKIS------ ----QFTGKT 
WP_073410860.1    ---------- ---------- ---------- ---------- ---------- ---------- ---------- ------MSYL IKIS------ ----QFAGKT 
WP_075754217.1    ---------- ---------- ---------- ---------- ---------- ---------- ---------- ------MSYL IKIS------ ----QFAGKT 
WP_020451818.1    ---------- ---------- ---------- ---------- ---------- ---------- ---------- ------MSYL IKIS------ ----QFAGKT 
WP_023857353.1    ---------- ---------- ---------- ---------- ---------- ---------- ---------- ------MSYL IKIS------ ----QFAGKT 
WP_009144019.1    ---------- ---------- ---------- ---------- ---------- ---------- ---------- --MNSIVTSL GKLS------ ----AFFGKT 
WP_008864059.1    ---------- ---------- ---------- ---------- ---------- ---------- ---------- ------MAFL ASVS------ ----QFLGKT 
WP_077306400.1    ---------- ---------- ---------- ---------- ---------- ---------- ---------- ------MKSL ERFS------ ----QFVGST 
WP_029282995.1    ---------- ---------- ---------- ---------- ---------- ---------- ---------- ------MKTL ERFS------ ----QFVSIT 
WP_038563185.1    ---------- ---------- ---------- ---------- ---------- ---------- ---------- ------MKTL ERFS------ ----QFVGST 
WP_031219338.1    ---------- ---------- ---------- ---------- ---------- ---------- ---------- ----MVIRAL ESVS------ ----RFVGGT 
WP_026963149.1    ---------- ---------- ---------- ---------- ---------- ---------- ---------- ------MKAL ESVS------ ----RFVGNT 
WP_073153892.1    ---------- ---------- ---------- ---------- ---------- ---------- ---------- ------MAII SKIS------ ----SFAGKT 
WP_035300918.1    ---------- ---------- ---------- ---------- ---------- ---------- ---------- ------MMFI EKIS------ ----SFAGKT 
WP_026676283.1    ---------- ---------- ---------- ---------- ---------- ---------- ---------- ------MKVI EKIS------ ----SFAGKT 
WP_022585134.1    ---------- ---------- ---------- ---------- ---------- ---------- ---------- ------MGFV ERVS------ ----SFAGKT 
WP_064016640.1    ---------- ---------- ---------- ---------- ---------- ---------- ---------- ------MGFV ERVS------ ----SFAGKT 
WP_018660000.1    ---------- ---------- ---------- ---------- ---------- ---------- ---------- ------MGVI EKVS------ ----TFAGKT 
WP_061577219.1    ---------- ---------- ---------- ---------- ---------- ---------- ---------- ------MATL EKIS------ ----AFAGKT 
WP_017551485.1    ---------- ---------- ---------- ---------- ---------- ---------- ---------- ------MATL EKIS------ ----AFAGKT 
WP_017551485.1    ---------- ---------- ---------- ---------- ---------- ---------- ---------- ------MATL EKIS------ ----AFAGKT 
WP_066365217.1    ---------- ---------- ---------- ---------- ---------- ---------- ---------- ------MKVI ERIS------ ----GFAGKT 
WP_066266183.1    ---------- ---------- ---------- ---------- ---------- ---------- ---------- ------MKTI EKIS------ ----RFAGTT 
WP_055738407.1    ---------- ---------- ---------- ---------- ---------- ---------- ---------- ------MKVI EKVS------ ----GFAGKT 
WP_025729471.1    ---------- ---------- ---------- ---------- ---------- ---------- ---------- ------MGAI EKVS------ ----RFAGKT 
WP_045294657.1    ---------- ---------- ---------- ---------- ---------- ---------- ---------- ------MKTI EKIS------ ----TLAGKT 
WP_074894084.1    ---------- ---------- ---------- ---------- ---------- ---------- ---------- ------MKTI EKIS------ ----TFAGKT 
WP_055989236.1    ---------- ---------- ---------- ---------- ---------- ---------- ---------- ------MKTI KKIS------ ----TFAGKT 
WP_034269915.1    ---------- ---------- ---------- ---------- ---------- ---------- ---------- ------MKTI EKIS------ ----IFAGKT 
WP_013055760.1    ---------- ---------- ---------- ---------- ---------- ---------- ---------- ------MKTI EKIS------ ----TFAGKT 
WP_061140571.1    ---------- ---------- ---------- ---------- ---------- ---------- ---------- ------MGLV EKVS------ ----AFAGKT 
WP_076370691.1    ---------- ---------- ---------- ---------- ---------- ---------- ---------- ------MGVV EKIS------ ----TFAGKT 
WP_053533624.1    ---------- ---------- ---------- ---------- ---------- ---------- ---------- ------MGVV EKIS------ ----GFAGKT 
WP_026695287.1    ---------- ---------- ---------- ---------- ---------- ---------- ---------- ------MKIV EKIS------ ----GFAGRT 
WP_071349782.1    ---------- ---------- ---------- ---------- ---------- ---------- ---------- ------MQTI EKIG------ ----NFAGKT 
WP_041045796.1    ---------- ---------- ---------- ---------- ---------- ---------- ---------- ------MNAV EKVS------ ----SFVGKT 
WP_082439582.1    ---------- ---------- ---------- ---------- ---------- --------M- P---DEFATY PGKSQRVNAI EKAS------ ----AVVART 
WP_075791764.1    ---------- ---------- ---------- ---------- ---------- ---------- ---------- ------MNAV EKAS------ ----AFVGKT 
WP_056125257.1    ---------- ---------- ---------- ---------- ---------- ---------- ---------- ------MNAI EKAS------ ----AFVGKT 
WP_036228000.1    ---------- ---------- ---------- ---------- ---------- ---------- ---------- ------MNAI EKAS------ ----AFVGKT 
WP_025721888.1    ---------- ---------- ---------- ---------- ---------- ---------- ---------- ------MNGL EKVG------ ----KFVGGT 
WP_075153681.1    ---------- ---------- ---------- ---------- ---------- ---------- ---------- ------MNGL EKVG------ ----KFVGGT 
WP_063211902.1    ---------- ---------- ---------- ---------- ---------- ---------- ---------- ------MNGL ERVG------ ----KFVGGT 
WP_019686017.1    ---------- ---------- ---------- ---------- ---------- ---------- ---------- ------MRGL EKVG------ ----KFVGGT 
WP_014279545.1    ---------- ---------- ---------- ---------- ---------- ---------- ---------- ------MKGL EKVG------ ----KFVGGT 
WP_063228289.1    ---------- ---------- ---------- ---------- ---------- ---------- ---------- ------MNTV ERIS------ ----KFVGST 
WP_005829552.1    ---------- ---------- ---------- ---------- ---------- ---------- ---------- ------MHTV ERIS------ ----KFVGST 
WP_007786395.1    ---------- ---------- ---------- ---------- ---------- ---------- ---------- ------MHTV ERIS------ ----KFVGST 
WP_049739924.1    ---------- ---------- ---------- ---------- ---------- ---------- ---------- ------MNTV ERIS------ ----KFVGGT 
WP_055743808.1    ---------- ---------- ---------- ---------- ---------- ---------- ---------- ------MNTV EKIS------ ----KFVGST 
WP_069325676.1    ---------- ---------- ---------- ---------- ---------- ---------- ---------- ------MNAV AKVS------ ----KFVGDT 
WP_046216161.1    ---------- ---------- ---------- ---------- ---------- ---------- ---------- ------MNAV ARVS------ ----KVIGNT 
WP_060536402.1    ---------- ---------- ---------- ---------- ---------- ---------- ---------- ------MNGV ARIS------ ----KFIGNT 
WP_017814229.1    ---------- ---------- ---------- ---------- ---------- ---------- ---------- ------MNGV ARIS------ ----KFIGNT 
WP_046226039.1    ---------- ---------- ---------- ---------- ---------- ---------- ---------- ------MNGV ARIS------ ----KFIGNT 
WP_068695177.1    ---------- ---------- ---------- ---------- ---------- ---------- ---------- ------MRSL AKVS------ ----KFVGGT 
WP_076172226.1    ---------- ---------- ---------- ---------- ---------- ---------- ---------- ------MNAV AKVS------ ----KVVGGT 
WP_036706115.1    ---------- ---------- ---------- ---------- ---------- ---------- ---------- ------MNAV AKVS------ ----RFVGGT 
WP_037184981.1    ---------- ---------- ---------- ---------- ---------- ---------- ---------- ------MKAL ASFS------ ----AFVGKT 
WP_047635370.1    ---------- ---------- ---------- ---------- ---------- ---------- ---------- ------MKFL ASFS------ ----AFVGKT 
WP_015342371.1    ---------- ---------- ---------- ---------- ---------- ---------- ---------- ------MKFL ASFS------ ----AFVGKT 
WP_075855950.1    ---------- ---------- ---------- ---------- ---------- ---------- ---------- ------MKFL ASFS------ ----AFVGKT 
WP_069613696.1    ---------- ---------- ---------- ---------- ---------- ---------- ---------- ------MKFL ASFS------ ----AFVGKT 
WP_068394902.1    ---------- ---------- ---------- ---------- ---------- ---------- ---------- ------MKAL ASFS------ ----TFVGRT 
WP_077467634.1    ---------- ---------- ---------- ---------- ---------- ---------- ---------- ------MKAL TSFS------ ----TFVGRT 
WP_038061034.1    ---------- ---------- ---------- ---------- ---------- ---------- ---------- ------MKAL TNLS------ ----QFVGKT 
WP_047144948.1    ---------- ---------- ---------- ---------- ---------- ---------- ---------- ------MKSI VAFS------ ----EFVGRT 
WP_008507293.1    ---------- ---------- ---------- ---------- ---------- ---------- ---------- ------MKAI AAFS------ ----DFVGRS 
WP_076771231.1    ---------- ---------- ---------- ---------- ---------- ---------- ---------- ------MKAI AAFS------ ----DFVGRG 
WP_061348042.1    ---------- ---------- ---------- ---------- ---------- ---------- ---------- ------MKAI AAFS------ ----DFVGRT 
WP_021587988.1    ---------- ---------- ---------- ---------- ---------- ---------- ---------- ------MKAI AAFS------ ----DFVGRT 
WP_019994981.1    ---------- ---------- ---------- ---------- ---------- ---------- ---------- ------MSLV GSVS------ ----AFVGRT 
WP_062762756.1    ---------- ---------- ---------- ---------- ---------- ---------- ---------- ------MRLI TSLA------ ----AFVGRT 
WP_072295613.1    ---------- ---------- ---------- ---------- ---------- ---------- ---------- ------MKVL ARFS------ ----QFVGNT 
WP_046001050.1    ---------- ---------- ---------- ---------- ---------- ---------- ---------- ------MKSL ASLS------ ----RFVGNT 
WP_074970723.1    ---------- ---------- ---------- ---------- ---------- ---------- ---------- ------MRFL ESIS------ ----NFVGKT 
WP_035744509.1    ---------- ---------- ---------- ---------- ---------- ---------- ---------- ------MKAI ERLS------ ----TFVGKT 
WP_063947009.1    ---------- ---------- ---------- ---------- ---------- ---------- ---------- ------MKTL ASLS------ ----AFVGKT 
WP_085423177.1    ---------- ---------- ---------- ---------- ---------- ---------- ---------- ------MKSL ASVS------ ----SFVGKT 
WP_024271218.1    ---------- ---------- ---------- ---------- ---------- ---------- ---------- ------MKAI ASLS------ ----AFVGKT 
WP_025426221.1    ---------- ---------- ---------- ---------- ---------- ---------- ---------- ------MKAV ASFS------ ----AFVGRT 
WP_077733481.1    ---------- ---------- ---------- ---------- ---------- ---------- ---------- ------MLFL IRIS------ ----RFVQKT 
WP_018575199.1    ---------- ---------- ---------- ---------- ---------- ---------- ---------- ------MTFL TGFS------ ----RFVQKT 
WP_036559103.1    ---------- ---------- ---------- ---------- ---------- ---------- ---------- --------MI ISFS------ ----RFVQKT 
WP_018026721.1    ---------- ---------- ---------- ---------- ---------- ---------- ---------- --------MI ISFS------ ----RFVQKT 
WP_078255948.1    ---------- ---------- ---------- ---------- ---------- ---------- ---------- ------MDGL LKLT------ ----NFVSRT 
WP_063453881.1    ---------- ---------- ---------- ---------- ---------- ---------- ---------- ------MDGL LKFT------ ----NFVSKT 
WP_065251960.1    ---------- ---------- ---------- ---------- ---------- ---------- ---------- ------MDGL LKFT------ ----NFVSKT 
WP_064654877.1    ---------- ---------- ---------- ---------- ---------- ---------- ---------- ------MDGL LKFT------ ----NFVSKT 
WP_064649598.1    ---------- ---------- ---------- ---------- ---------- ---------- ---------- ------MDGL LKFT------ ----NFVSKT 
WP_047976282.1    ---------- ---------- ---------- ---------- ---------- ---------- ---------- ------MNGL LKLT------ ----RFVSQT 
WP_025267348.1    ---------- ---------- ---------- ---------- ---------- ---------- ---------- ------MHAL LKFT------ ----QFVSKT 
WP_005622500.1    ---------- ---------- ---------- ---------- ---------- ---------- ---------- ------MNAL LKIT------ ----QFVSKT 
WP_005596403.1    ---------- ---------- ---------- ---------- ---------- ---------- ---------- ------MNFL LKLT------ ----LFVSKT 
WP_006251085.1    ---------- ---------- ---------- ---------- ---------- ---------- ---------- ------MQTL LKFT------ ----QFISKT 
WP_005824412.1    ---------- ---------- ---------- ---------- ---------- ---------- ---------- ------MNYL LKLT------ ----NFISKT 
WP_039088686.1    ---------- ---------- ---------- ---------- ---------- ---------- ---------- ------MQTL QKIS------ ----QFAGKT 
WP_039083521.1    ---------- ---------- ---------- ---------- ---------- ---------- ---------- ------MQTL QKIS------ ----QFAGKT 
WP_039137803.1    ---------- ---------- ---------- ---------- ---------- ---------- ---------- ------MQTL QKIS------ ----QFAGKT 
WP_065231339.1    ---------- ---------- ---------- ---------- ---------- ---------- ---------- ------MQTL QKIS------ ----QFAGKT 
WP_065239662.1    ---------- ---------- ---------- ---------- ---------- ---------- ---------- ------MQTL QKIS------ ----AFAGKT 
WP_084255656.1    ---------- ---------- ---------- ---------- ---------- ---------- ---------- ------MQAL LKLN------ ----HFVSKT 
WP_006718763.1    ---------- ---------- ---------- ---------- ---------- ---------- ---------- ------MHAL LKFT------ ----QFVSKT 
WP_048750287.1    ---------- ---------- ---------- ---------- ---------- ---------- ---------- ------MHAL LKFT------ ----QFVSKT 
WP_044470847.1    ---------- ---------- ---------- ---------- ---------- ---------- ---------- ------MQTL LKLT------ ----HFVSKT 
WP_032092986.1    ---------- ---------- ---------- ---------- ---------- ---------- ---------- ------MQAL LKFT------ ----QFISKT 
WP_012072901.1    ---------- ---------- ---------- ---------- ---------- ---------- ---------- ------MQTL LKIT------ ----RFFSKT 
WP_041639648.1    ---------- ---------- ---------- ---------- ---------- ---------- ---------- ------MQTF LKFT------ ----NFMSKT 
WP_005698577.1    ---------- ---------- ---------- ---------- ---------- ---------- ---------- ------MQAL LKLT------ ----NFMSKT 
WP_070714638.1    ---------- ---------- ---------- ---------- ---------- ---------- ---------- ------MQAL LKLT------ ----NFVSKT 
WP_077417990.1    ---------- ---------- ---------- ---------- ---------- ---------- ---------- ------MQIL LKLT------ ----QFISKT 
WP_077495225.1    ---------- ---------- ---------- ---------- ---------- ---------- ---------- ------MQAL LKLT------ ----QFVSKT 
WP_059365341.1    ---------- ---------- ---------- ---------- ---------- ---------- ---------- ------MQTL LKLT------ ----QFVSKT 
WP_082235129.1    ---------- ---------- ---------- ---------- ---------- ---------- ---------- ------MKTL DAIS------ ----GFVGRT 
WP_077622909.1    ---------- ---------- ---------- ---------- ---------- ---------- ---------- ------MKTL EKVS------ ----SFVGNT 
WP_003466662.1    ---------- ---------- ---------- ---------- ---------- ---------- ---------- ------MKGL ERVS------ ----SFVGST 
WP_018932961.1    ---------- ---------- ---------- ---------- ---------- ---------- ---------- ------MKGL EKIS------ ----SFVGNT 
WP_036576976.1    ---------- ---------- ---------- ---------- ---------- ---------- ---------- ------MKFL ERIS------ ----SFVGNT 
WP_058949224.1    ---------- ---------- ---------- ---------- ---------- ---------- ---------- ------MKFL ERIS------ ----SFVGNT 
WP_084600226.1    ---------- ---------- ---------- ---------- ---------- ---------- ---------- ---------- ---------- ------MGNT 
WP_037986347.1    ---------- ---------- ---------- ---------- ---------- ---------- ---------- ---------- ---------- ------MGST 
WP_085506763.1    ---------- ---------- ---------- ---------- ---------- ---------- ---------- ---------- ---------- ------MGST 
WP_062447645.1    ---------- ---------- ---------- ---------- ---------- ---------- ---------- ---------- ---------- ------MGST 
WP_026577100.1    ---------- ---------- ---------- ---------- ---------- ---------- ---------- ------MRAL AKAS------ ----QFVSST 
WP_008635365.1    ---------- ---------- ---------- ---------- ---------- ---------- ---------- ------MRAL AKAS------ ----QFVSST 
WP_036824847.1    ---------- ---------- ---------- ---------- ---------- ---------- ---------- ------MKTL EKIS------ ----GFMGST 
WP_026798871.1    ---------- ---------- ---------- ---------- ---------- ---------- ---------- ------MKQL ERIS------ ----QFVGST 
WP_079526374.1    ---------- ---------- ---------- ---------- ---------- ---------- ---------- ------MKTL EKIS------ ----SFVGST 
WP_085029278.1    ---------- ---------- ---------- ---------- ---------- ---------- ---------- ------MKTL EKTS------ ----NFVGST 
WP_035551739.1    ---------- ---------- ---------- ---------- ---------- ---------- ---------- ------MRAL EKAS------ ----SFVGST 
WP_014644014.1    ---------- ---------- ---------- ---------- ---------- ---------- ---------- ------MKVL EQAS------ ----NFVGKT 
WP_074735948.1    ---------- ---------- ---------- ---------- ---------- ---------- ---------- ------MKTL EKIS------ ----QFAGST 
WP_035509645.1    ---------- ---------- ---------- ---------- ---------- ---------- ---------- ------MKTL EKIS------ ----QFAGST 
WP_066250680.1    ---------- ---------- ---------- ---------- ---------- ---------- ---------- ------MGIL VKLS------ ----NFVSNT 
WP_081130704.1    ---------- ---------- ---------- ---------- ---------- ---------- ---------- ------MNTL GRIS------ ----NFVGNT 
WP_013145229.1    ---------- ---------- ---------- ---------- ---------- ---------- ---------- ------MNTL GKIS------ ----NFVGST 
WP_033017038.1    ---------- ---------- ---------- ---------- ---------- ---------- ---------- ------MNTL GKIS------ ----NFVGNT 
WP_062678415.1    ---------- ---------- ---------- ---------- ---------- ---------- ---------- ------MGIL AKFS------ ----NFVGNT 
WP_048313248.1    ---------- ---------- ---------- ---------- ---------- ---------- ---------- ------MRLL ENAS------ ----RFAGNT 
WP_021622279.1    ---------- ---------- ---------- ---------- ---------- ---------- ---------- ------MRTL ERIS------ ----KFVGDT 
WP_043068710.1    ---------- ---------- ---------- ---------- ---------- ---------- ---------- ------MGAL ERIS------ ----KFVGDT 
WP_043072375.1    ---------- ---------- ---------- ---------- ---------- ---------- ---------- ------MGAL ERIS------ ----KFVGDT 
WP_087433497.1    ---------- ---------- ---------- ---------- ---------- ---------- ---------- ------MERL ERVS------ ----QFVGKT 
WP_024984011.1    ---------- ---------- ---------- ---------- ---------- ---------- ---------- ------MESL EKLS------ ----NFVGKT 
WP_075526351.1    ---------- ---------- ---------- ---------- ---------- ---------- ---------- ------MKTL ERIS------ ----QFAGNT 
WP_067408716.1    ---------- ---------- ---------- ---------- ---------- ---------- ---------- ------MKVL ERIS------ ----QFAGNT 
WP_066143499.1    ---------- ---------- ---------- ---------- ---------- ---------- ---------- ------MKAL ERIS------ ----QFAGNT 
WP_079563260.1    ---------- ---------- ---------- ---------- ---------- ---------- ---------- ------MKAL ERFS------ ----QFVSNT 
WP_010859694.1    ---------- ---------- ---------- ---------- ---------- ---------- ---------- ------MKAL ERFS------ ----EFGSKT 
WP_042347094.1    ---------- ---------- ---------- ---------- ---------- ---------- ---------- ------MKAL ERFS------ ----QFVSST 
WP_019240706.1    ---------- ---------- ---------- ---------- ---------- ---------- ---------- ------MKAL ERFS------ ----QFVSST 
WP_050615582.1    ---------- ---------- ---------- ---------- ---------- ---------- ---------- ------MKTL ERFS------ ----QFVSST 
WP_066383549.1    ---------- ---------- ---------- ---------- ---------- ---------- ---------- ------MKTL ERIS------ ----QFAGNT 
WP_040209279.1    ---------- ---------- ---------- ---------- ---------- ---------- ---------- ------MRTL ERVS------ ----QFVGKT 
WP_078409133.1    ---------- ---------- ---------- ---------- ---------- ---------- ---------- ------MKTL ERIS------ ----QFVGNT 
WP_028393765.1    ---------- ---------- ---------- ---------- ---------- ---------- ---------- ------METL ERIS------ ----QFVGKT 
WP_062186059.1    ---------- ---------- ---------- ---------- ---------- ---------- ---------- ------MKTL ERIS------ ----QFVGKT 
WP_003679709.1    ---------- ---------- ---------- ---------- ---------- ---------- ---------- ------MNTL NKIS------ ----DFIGKT 
WP_070747997.1    ---------- ---------- ---------- ---------- ---------- ---------- ---------- ------MNTL NKIS------ ----DFIGKT 
pdb|3ZUX|A        ---------- ---------- ---------- ---------- ---------- ---------- ---------- -MVAASMNIL SKIS------ ----SFIGKT 
pdb|3ZUY|A        ---------- ---------- ---------- ---------- ---------- ---------- ---------- ------MNIL SKIS------ ----SFIGKT 
WP_003707915.1    ---------- ---------- ---------- ---------- ---------- ---------- ---------- ------MNIL SKIS------ ----SFIGKT 
WP_044122471.1    ---------- ---------- ---------- ---------- ---------- ---------- ---------- ------MHNL AKLS------ ----AFFGKT 
WP_022372444.1    ---------- ---------- ---------- ---------- ---------- ---------- ---------- ------MKTL ASVS------ ----QFFGKT 
WP_022442989.1    ---------- ---------- ---------- ---------- ---------- ---------- ---------- ------MQLL AKLS------ ----LFFNKT 
WP_077925622.1    ---------- ---------- ---------- ---------- ---------- ---------- ---------- ------MRWL NLFS------ ----EFIGKT 
WP_077927975.1    ---------- ---------- ---------- ---------- ---------- ---------- ---------- ------MRLL NLFS------ ----EFIGKT 
WP_058355648.1    ---------- ---------- ---------- ---------- ---------- ---------- ---------- ------MNVF VRLS------ ----QFIQKT 
WP_050005071.1    ---------- ---------- ---------- ---------- ---------- ---------- ---------- ------MRVL EKIS------ ----DFVGKY 
WP_009323286.1    ---------- ---------- ---------- ---------- ---------- ---------- ---------- ------MRVL EKIS------ ----DFVGKY 
WP_044954134.1    ---------- ---------- ---------- ---------- ---------- ---------- ---------- ------MKTL EKVS------ ----DFVGKY 
WP_005935273.1    ---------- ---------- ---------- ---------- ---------- ---------- ---------- ------MKTL EKVS------ ----DFVGKY 
WP_055187102.1    ---------- ---------- ---------- ---------- ---------- ---------- ---------- ------MKTL EKVS------ ----DFVGKY 
WP_020008776.1    ---------- ---------- ---------- ---------- ---------- ---------- ---------- ------MNAA GKLS------ ----QFVGNT 
WP_046789850.1    ---------- ---------- ---------- ---------- ---------- ---------- ---------- ------MNAV ARFS------ ----QFVGNT 
WP_046516080.1    ---------- ---------- ---------- ---------- ---------- ---------- ---------- ------MNAV ARFS------ ----QFVGNT 
WP_017548407.1    ---------- ---------- ---------- ---------- ---------- ---------- ---------- ------MNAV SRFS------ ----QFVGNT 
WP_072708537.1    ---------- ---------- ---------- ---------- ---------- ---------- ---------- ------MNAL IRFS------ ----QFVGST 
WP_052256740.1    ---------- ---------- ---------- ---------- ---------- ---------- ---------- ------MNAL IRFS------ ----QFVGST 
WP_026867491.1    ---------- ---------- ---------- ---------- ---------- ---------- ---------- ------MNAL IRFS------ ----TFIGNT 
WP_084135678.1    ---------- ---------- ---------- ---------- ---------- ---------- ---------- -MGVIQVKAL IKLS------ ----TFIGNT 
WP_035807910.1    ---------- ---------- ---------- ---------- ---------- ---------- ---------- ------MKAL IKLS------ ----TFIGNT 
WP_042923483.1    ---------- ---------- ---------- ---------- ---------- ---------- ---------- ------MNTL NKIS------ ----DFVGKT 
WP_038320672.1    ---------- ---------- ---------- ---------- ---------- ---------- ---------- ------MNTL NKIS------ ----DFVGKT 
WP_033828060.1    ---------- ---------- ---------- ---------- ---------- ---------- ---------- ----MILRQL TKIS------ ----NFAGNT 
WP_041847913.1    ---------- ---------- ---------- ---------- ---------- ---------- ---------- ------MNQL AKVS------ ----NFAGNT 
WP_041845263.1    ---------- ---------- ---------- ---------- ---------- ---------- ---------- ------MNQL AKVS------ ----NFAGNT 
WP_061805352.1    ---------- ---------- ---------- ---------- ---------- ---------- ---------- ------MRAL EKIS------ ----SFANST 
WP_046217712.1    ---------- ---------- ---------- ---------- ---------- ---------- ---------- ------MRAL EKIS------ ----SFANST 
WP_019392099.1    ---------- ---------- ---------- ---------- ---------- ---------- ---------- ------MRAL EKIS------ ----SFANST 
WP_026682248.1    ---------- ---------- ---------- ---------- ---------- ---------- ---------- ------MKLL EKIS------ ----TVAGNT 
WP_011065397.1    ---------- ---------- ---------- ---------- ---------- ---------- ---------- ------MKSL EKVS------ ----IFAGNT 
WP_069685754.1    ---------- ---------- ---------- ---------- ---------- ---------- ---------- ------MKSL EKVS------ ----SFAGNT 
WP_021291925.1    ---------- ---------- ---------- ---------- ---------- ---------- ---------- ------MRVL EKIS------ ----SIAGNT 
WP_080876268.1    ---------- ---------- ---------- ---------- ---------- ---------- ---------- --------ML ERIS------ ----AFAGNT 
WP_042533661.1    ---------- ---------- ---------- ---------- ---------- ---------- ---------- ------MKIL ERIS------ ----AFAGNT 
WP_077603424.1    ---------- ---------- ---------- ---------- ---------- ---------- ---------- ------MKIL ERIS------ ----SIAGNT 
WP_053401408.1    ---------- ---------- ---------- ---------- ---------- ---------- ---------- ------MKTV ERIS------ ----KFAGDT 
WP_087971966.1    ---------- ---------- ---------- ---------- ---------- ---------- ---------- ------MKTI GKIS------ ----SFAQST 
WP_088052806.1    ---------- ---------- ---------- ---------- ---------- ---------- ---------- ------MKTL EKIS------ ----NFAGST 
WP_066236355.1    ---------- ---------- ---------- ---------- ---------- ---------- ---------- ------MRFL EKVS------ ----KVAGNT 
WP_066392202.1    ---------- ---------- ---------- ---------- ---------- ---------- ---------- ------MRFL EKVS------ ----KTAGNT 
WP_026561816.1    ---------- ---------- ---------- ---------- ---------- ---------- ---------- ------MHLL EKIS------ ----KTAGNT 
WP_066326300.1    ---------- ---------- ---------- ---------- ---------- ---------- ---------- ------MNFL EKVS------ ----KKAGDT 
WP_066287342.1    ---------- ---------- ---------- ---------- ---------- ---------- ---------- ------MSFL EKVS------ ----KAAGST 
WP_010532004.1    ---------- ---------- ---------- ---------- ---------- ---------- ---------- ------MKTL EKIS------ ----DFAGNT 
WP_077328308.1    ---------- ---------- ---------- ---------- ---------- ---------- ---------- ------MKVL EKIS------ ----TFAGNS 
WP_040956151.1    ---------- ---------- ---------- ---------- ---------- ---------- ---------- ------MKLL EKVS------ ----SLAGNT 
WP_019376407.1    ---------- ---------- ---------- ---------- ---------- ---------- ---------- ------MKVL EKVS------ ----NLAGNT 
WP_060681623.1    ---------- ---------- ---------- ---------- ---------- ---------- ---------- ------MKVL EKVS------ ----NLAGNT 
WP_071649364.1    ---------- ---------- ---------- ---------- ---------- ---------- ---------- ------MKVL EKVS------ ----NLAGNT 
WP_067236760.1    ---------- ---------- ---------- ---------- ---------- ---------- ---------- ------MDAL NKLS------ ----TVLQKT 
WP_067334955.1    ---------- ---------- ---------- ---------- ---------- ---------- ---------- ------MDAL NKLS------ ----TFLQKT 
WP_067057984.1    ---------- ---------- ---------- ---------- ---------- ---------- ---------- ------MGAL NKLS------ ----TFLQKT 
WP_043929771.1    ---------- ---------- ---------- ---------- ---------- ---------- ---------- ------MNTL ARIS------ ----TAAGNT 
WP_046181191.1    ---------- ---------- ---------- ---------- ---------- ---------- ---------- ------MNFL ARIS------ ----TAAGNT 
WP_040376137.1    ---------- ---------- ---------- ---------- ---------- ---------- ---------- ------MNLL MRVS------ ----KAAGNT 
WP_061463484.1    ---------- ---------- ---------- ---------- ---------- ---------- ---------- ------MDKL AKIS------ ----KAAGNS 
WP_053363065.1    ---------- ---------- ---------- ---------- ---------- ---------- ---------- ------MNAL ERIS------ ----NFAGNT 
WP_046523236.1    ---------- ---------- ---------- ---------- ---------- ---------- ---------- ------MNAL ERIS------ ----SFAGNT 
WP_066054232.1    ---------- ---------- ---------- ---------- ---------- ---------- ---------- ------MKAL ERAG------ ----IFAGNT 
WP_041056023.1    ---------- ---------- ---------- ---------- ---------- ---------- ---------- ------MNLI ERVS------ ----HFAGKT 
WP_050349566.1    ---------- ---------- ---------- ---------- ---------- ---------- ---------- ------MQSF IKFS------ ----HFVGRT 
WP_073012026.1    ---------- ---------- ---------- ---------- ---------- ---------- ---------- ------MQAF IKFS------ ----HFIGKT 
WP_040037780.1    ---------- ---------- ---------- ---------- ---------- ---------- ---------- ------MKGL AKVS------ ----QFAGKT 
WP_053995585.1    ---------- ---------- ---------- ---------- ---------- ---------- ---------- ------MNLL IKIS------ ----QFASKT 
WP_076766684.1    ---------- ---------- ---------- ---------- ---------- ---------- ---------- ------MNLL ISIS------ ----RFAGKT 
WP_010308829.1    ---------- ---------- ---------- ---------- ---------- ---------- ---------- ------MSAL QKFS------ ----KFCGDT 
WP_038180545.1    ---------- ---------- ---------- ---------- ---------- ---------- ---------- ------MQTI EKIG------ ----KFVGDT 
WP_053418124.1    ---------- ---------- ---------- ---------- ---------- ---------- ---------- ------MQTI EKIG------ ----KFVGDT 
WP_052123976.1    ---------- ---------- ---------- ---------- ---------- ---------- ---------- ------MNPL QKIG------ ----KFAGDT 
WP_084077772.1    ---------- ---------- ---------- ---------- ---------- ---------- ---------- ------MGAL QKIG------ ----KFAGDT 
WP_016838677.1    ---------- ---------- ---------- ---------- ---------- ---------- ---------- ------MNTF QKIG------ ----KFAGDT 
WP_087617674.1    ---------- ---------- ---------- ---------- ---------- ---------- ---------- ------MGVL QKIG------ ----KFAGNT 
WP_079526237.1    ---------- ---------- ---------- ---------- ---------- ---------- ---------- ------MGVL QKIG------ ----KFAGNT 
WP_003797102.1    ---------- ---------- ---------- ---------- ---------- ---------- ---------- ------MEAI RKLS------ ----QFVGKT 
WP_072141314.1    ---------- ---------- ---------- ---------- ---------- ---------- ---------- ------MSIL NKIS------ ----DFVGKT 
WP_032136535.1    ---------- ---------- ---------- ---------- ---------- ---------- ---------- ------MNAL HKIS------ ----HFVCKT 
WP_009427165.1    ---------- ---------- ---------- ---------- ---------- ---------- ---------- ------MDKL KAFS------ ----DFFGKT 
WP_003771385.1    ---------- ---------- ---------- ---------- ---------- ---------- ---------- ------MNAL KTIS------ ----DFFGKT 
WP_070454379.1    ---------- ---------- ---------- ---------- ---------- ---------- ---------- ------MNTL KTIS------ ----DFFGKT 
WP_049254218.1    ---------- ---------- ---------- ---------- ---------- ---------- ---------- ------MNAL KTIS------ ----DFFGKT 
WP_074896136.1    ---------- ---------- ---------- ---------- ---------- ---------- ---------- ------MNAL KTIS------ ----DFFGKT 
WP_067592996.1    ---------- ---------- ---------- ---------- ---------- ---------- ---------- ------MNVL QRFS------ ----RLVGKT 
WP_064088054.1    ---------- ---------- ---------- ---------- ---------- ---------- ---------- ------MTAL QRFS------ ----RFIGNT 
WP_023886203.1    ---------- ---------- ---------- ---------- ---------- ---------- ---------- ------MSAL QRFS------ ----RFIGNT 
WP_003822162.1    ---------- ---------- ---------- ---------- ---------- ---------- ---------- ------MTAL QRFS------ ----RFIGNT 
WP_064090272.1    ---------- ---------- ---------- ---------- ---------- ---------- ---------- ------MTAL QRFS------ ----RFIGNT 
WP_047761338.1    ---------- ---------- ---------- ---------- ---------- ---------- ---------- ------MNAL LKFS------ ----QFVGRT 
WP_054618809.1    ---------- ---------- ---------- ---------- ---------- ---------- ---------- ------MEML NRIG------ ----RFVGQT 
WP_085363194.1    ---------- ---------- ---------- ---------- ---------- ---------- ---------- ------MEAL AKFS------ ----RLIGQT 
WP_054598788.1    ---------- ---------- ---------- ---------- ---------- ---------- ---------- ------MEAL TKFS------ ----RLVGQT 
WP_085358920.1    ---------- ---------- ---------- ---------- ---------- ---------- ---------- ------MEAL TKFS------ ----RLVGQT 
WP_009173312.1    ---------- ---------- ---------- ---------- ---------- ---------- ---------- ------MNKL TRIS------ ----NFIGKT 
WP_066076898.1    ---------- ---------- ---------- ---------- ---------- ---------- ---------- ------MNLL IRIS------ ----NFIGNT 
WP_070491464.1    ---------- ---------- ---------- ---------- ---------- ---------- ---------- ------MDTI ARIS------ ----HVVGKT 
WP_070538721.1    ---------- ---------- ---------- ---------- ---------- ---------- ---------- ------METI ARIS------ ----HFVGKT 
WP_070682613.1    ---------- ---------- ---------- ---------- ---------- ---------- ---------- ------MDTI ARIS------ ----RFVGKT 
WP_039410597.1    ---------- ---------- ---------- ---------- ---------- ---------- ---------- ------MNTI ARIS------ ----HFVGKT 
WP_060974861.1    ---------- ---------- ---------- ---------- ---------- ---------- ---------- ------MNTI ARIS------ ----HFVGKT 
WP_052236670.1    ---------- ---------- ---------- ---------- ---------- ---------- ---------- -MSNRLNQLL LKPL------ ----LASTKF 
WP_065620053.1    ---------- ---------- ---------- ---------- ---------- ---------- ---------- -MAQRFNQLF VQSI------ ----ISLTRL 
WP_086336041.1    ---------- ---------- ---------- ---------- ---------- ---------- ---------- -MSQRHSQLF VQSI------ ----ILLTRL 
WP_086321154.1    ---------- ---------- ---------- ---------- ---------- ---------- ---------- -MSQRYSQLF VQSI------ ----ISLTRL 
WP_065653176.1    ---------- ---------- ---------- ---------- ---------- ---------- ---------- -MARQLNKLF VRSI------ ----SSLTRL 
WP_065611488.1    ---------- ---------- ---------- ---------- ---------- ---------- ---------- -MARQLNQLF AQSI------ ----SSLTRL 
WP_059386229.1    ---------- ---------- ---------- ---------- ---------- ---------- ---------- ---------- --ML------ ----AIVTRL 
WP_039381880.1    ---------- ---------- ---------- ---------- ---------- ---------- ---------- ---------- --ML------ ----ASLTRL 
WP_004911522.1    ---------- ---------- ---------- ---------- ---------- ---------- ---------- ---------- --ML------ ----SKVTRL 
WP_047782067.1    ---------- ---------- ---------- ---------- ---------- ---------- ---------- ---------- --ML------ ----AKVTRL 
WP_027275768.1    ---------- ---------- ---------- ---------- ---------- ---------- ---------- ---------- --ML------ ----AKITRL 
WP_017373606.1    ---------- ---------- ---------- ---------- ---------- ---------- ---------- ---------- --ML------ ----AVITRL 
WP_002445411.1    ---------- ---------- ---------- ---------- ---------- ---------- ---------- ---------- --ML------ ----ATFTRL 
WP_025244284.1    ---------- ---------- ---------- ---------- ---------- ---------- ---------- ---------- --ML------ ----NKITRL 
WP_034793490.1    ---------- ---------- ---------- ---------- ---------- ---------- ---------- ---------- --ML------ ----AKITRL 
WP_046448790.1    ---------- ---------- ---------- ---------- ---------- ---------- ---------- ---------- --ML------ ----ATFTRL 
WP_005191506.1    ---------- ---------- ---------- ---------- ---------- ---------- ---------- ---------- --ML------ ----VKITRL 
WP_037490347.1    ---------- ---------- ---------- ---------- ---------- ---------- ---------- ---------- --MI------ ----AIIIRL 
WP_078475320.1    ---------- ---------- ---------- ---------- ---------- ---------- ---------- ---------- --MI------ ----AIITRL 
WP_084562614.1    ---------- ---------- ---------- ---------- ---------- ---------- ---------- ---------- --MI------ ----AIITRL 
WP_084585570.1    ---------- ---------- ---------- ---------- ---------- ---------- ---------- ---------- --MI------ ----AIITRL 
WP_084564969.1    ---------- ---------- ---------- ---------- ---------- ---------- ---------- ---------- --MI------ ----AIITRL 
WP_072573040.1    ---------- ---------- ---------- ---------- ---------- ---------- ---------- ------MSLA PLNA------ ----SPGLQI 
WP_072548904.1    ---------- ---------- ---------- ---------- ---------- ---------- ---------- ------MSIV PLNS------ ----ASGLRI 
WP_025287227.1    ---------- ---------- ---------- ---------- ---------- ---------- ---------- ------MSIV PLNS------ ----ASGLRI 
WP_011632590.1    ---------- ---------- ---------- ---------- ---------- ---------- ---------- ------MSIV PLNS------ ----APGLRV 
WP_072563687.1    ---------- ---------- ---------- ---------- ---------- ---------- ---------- ------MSIV PLNS------ ----ASGLRV 
WP_010667737.1    ---------- ---------- ---------- ---------- ---------- ---------- ---------- ---------- ---------- -----MITRL 
WP_077812693.1    ---------- ---------- ---------- ---------- ---------- ---------- ---------- ---------- ---------- -----MITRL 
WP_048842185.1    ---------- ---------- ---------- ---------- ---------- ---------- ---------- ---------- ---------- -----MLTRL 
WP_086657249.1    ---------- ---------- ---------- ---------- ---------- ---------- ---------- ---------- ---------- -----MLTRL 
WP_048837713.1    ---------- ---------- ---------- ---------- ---------- ---------- ---------- ---------- ---------- -----MITRL 
WP_086651710.1    ---------- ---------- ---------- ---------- ---------- ---------- ---------- ---------- ---------- -----MITRL 
WP_077802152.1    ---------- ---------- ---------- ---------- ---------- ---------- ---------- ---------- ---------- -----MMTRL 
WP_062497666.1    ---------- ---------- ---------- ---------- ---------- ---------- ---------- ---------- ---------- -----MMTRL 
WP_062449474.1    ---------- ---------- ---------- ---------- ---------- ---------- ---------- ---------- ---------- -----MMTRL 
WP_062458267.1    ---------- ---------- ---------- ---------- ---------- ---------- ---------- ---------- ---------- -----MMTRL 
WP_062500016.1    ---------- ---------- ---------- ---------- ---------- ---------- ---------- ---------- ---------- -----MMTRL 
WP_046902145.1    ---------- ---------- ---------- ---------- ---------- ---------- ---------- ---------- ---------- -----MMTRL 
WP_062505182.1    ---------- ---------- ---------- ---------- ---------- ---------- ---------- ---------- ---------- -----MMTRL 
WP_010503312.1    ---------- ---------- ---------- ---------- ---------- ---------- ---------- ---------- ---------- -----MMTRL 
WP_061510061.1    ---------- ---------- ---------- ---------- ---------- ---------- ---------- ---------- ---------- -----MMTRL 
WP_007283326.1    ---------- ---------- ---------- ---------- ---------- ---------- ---------- ---------- ---------- -----MMTRL 
WP_012225391.1    ---------- ---------- ---------- ---------- ---------- ---------- ---------- ---------- ---M------ ----SVLTRL 
WP_026398687.1    ---------- ---------- ---------- ---------- ---------- ---------- ---------- ---------- ---------- -----MLTRL 
WP_086643992.1    ---------- ---------- ---------- ---------- ---------- ---------- ---------- ---------- ---------- -----MLTRL 
WP_048849583.1    ---------- ---------- ---------- ---------- ---------- ---------- ---------- ---------- ---------- -----MLTRL 
WP_078523769.1    ---------- ---------- ---------- ---------- ---------- ---------- ---------- ---------- ---------- -----MLTRL 
WP_039998837.1    ---------- ---------- ---------- ---------- ---------- ---------- ---------- ---------- ---M------ ----AVLTRL 
WP_026018556.1    ---------- ---------- ---------- ---------- ---------- ---------- ---------- ---------- ---M------ ----VALTRL 
WP_087608804.1    ---------- ---------- ---------- ---------- ---------- ---------- ---------- ---------- ---M------ ----VALTRL 
WP_010508501.1    ---------- ---------- ---------- ---------- ---------- ---------- ---------- ---------- ---M------ ----VALTRL 
WP_024904630.1    ---------- ---------- ---------- ---------- ---------- ---------- ---------- ---------- --MI------ ----AQFTRL 
WP_050732274.1    ---------- ---------- ---------- ---------- ---------- ---------- ---------- ---------- ---------- ----MLLNRV 
WP_007559972.1    ---------- ---------- ---------- ---------- ---------- ---------- ---------- ---------- ---------- ----MLLNRV 
WP_088562072.1    ---------- ---------- ---------- ---------- ---------- ---------- ---------- ---------- --MM------ ----SRITQL 
WP_008492131.1    ---------- ---------- ---------- ---------- ---------- ---------- ---------- ---------- ---M------ ----RAVTRL 
WP_088595972.1    ---------- ---------- ---------- ---------- ---------- ---------- ---------- ---------- --ML------ ----APITRL 
WP_061166261.1    ---------- ---------- ---------- ---------- ---------- ---------- ---------- ---------- --ML------ ----ARITRL 
WP_056362383.1    ---------- ---------- ---------- ---------- ---------- ---------- ---------- ---------- --ML------ ----SRVTCL 
WP_070108462.1    ---------- ---------- ---------- ---------- ---------- ---------- ---------- ---------- --MF------ ----ARVTRL 
WP_011489425.1    ---------- ---------- ---------- ---------- ---------- ---------- ---------- ---------- --ML------ ----ARVTRL 
WP_026440499.1    ---------- ---------- ---------- ---------- ---------- ---------- ---------- ---------- ---M------ ----RAVTRL 
WP_027297246.1    ---------- ---------- ---------- ---------- ---------- ---------- ---------- ---------- ---M------ ----SAVTRL 
WP_075799064.1    ---------- ---------- ---------- ---------- ---------- ---------- ---------- ---------- ---M------ ----SAVTRL 
WP_036143812.1    ---------- ---------- ---------- ---------- ---------- ---------- ---------- ---------- --ML------ ----AWVTRL 
WP_051944044.1    ---------- ---------- ---------- ---------- ---------- ---------- ---------- ---------- --ML------ ----ARVTRL 
WP_053937671.1    ---------- ---------- ---------- ---------- ---------- ---------- ---------- ---------- --MI------ ----SRITAL 
WP_069343554.1    ---------- ---------- ---------- ---------- ---------- ---------- ---------- ---------- --MI------ ----ARVTRL 
WP_047906248.1    ---------- ---------- ---------- ---------- ---------- ---------- ---------- ---------- --MI------ ----ARVTRL 
WP_058376439.1    ---------- ---------- ---------- ---------- ---------- ---------- ---------- ---------- --MI------ ----ARVTRL 
WP_036664237.1    ---------- ---------- ---------- ---------- ---------- ---------- ---------- ---------- --MI------ ----ARVTRL 
WP_042113480.1    ---------- ---------- ---------- ---------- ---------- ---------- ---------- ---------- --MI------ ----ARVTRL 
WP_050464748.1    ---------- ---------- ---------- ---------- ---------- ---------- ---------- ---------- --MF------ ----SGLTRL 
WP_008119997.1    ---------- ---------- ---------- ---------- ---------- ---------- ---------- ---------- --ML------ ----AIITRL 
WP_069375349.1    ---------- ---------- ---------- ---------- ---------- ---------- ---------- ---------- --ML------ ----ATITRL 
WP_034351498.1    ---------- ---------- ---------- ---------- ---------- ---------- ---------- ---------- --ML------ ----ATITRL 
WP_006464609.1    ---------- ---------- ---------- ---------- ---------- ---------- ---------- ---------- --ML------ ----ATITRL 
WP_028537030.1    ---------- ---------- ---------- ---------- ---------- ---------- ---------- ---------- --MS------ ----SRIVRL 
WP_035054611.1    ---------- ---------- ---------- ---------- ---------- ---------- ---------- ---------- --ML------ ----AKITRL 
WP_048413558.1    ---------- ---------- ---------- ---------- ---------- ---------- ---------- ---------- --ML------ ----AKITRL 
WP_048408344.1    ---------- ---------- ---------- ---------- ---------- ---------- ---------- ---------- --ML------ ----ATITRL 
WP_043635507.1    ---------- ---------- ---------- ---------- ---------- ---------- ---------- ---------- --ML------ ----AKITRL 
WP_019102330.1    ---------- ---------- ---------- ---------- ---------- ---------- ---------- ---------- --ML------ ----AKITRL 
WP_081555181.1    ---------- ---------- ---------- ---------- ---------- ---------- ---------- ---------- --ML------ ----AKITRL 
WP_059393343.1    ---------- ---------- ---------- ---------- ---------- ---------- ---------- ------MQKA KQLS------ ----DTINKF 
WP_042251931.1    ---------- ---------- ---------- ---------- ---------- ---------- ---------- ------MNTI KSLS------ ----KFLTKY 
WP_048592535.1    ---------- ---------- ---------- ---------- ---------- ---------- ---------- ------MNTI KSLS------ ----KFLTKY 
WP_011680555.1    ---------- ---------- ---------- ---------- ---------- ---------- ---------- ------MNTI KSLS------ ----KFLTKY 
WP_014325259.1    ---------- ---------- ---------- ---------- ---------- ---------- ---------- ------MNTI KSLS------ ----KFLTKY 
WP_007208975.1    ---------- ---------- ---------- ---------- ---------- ---------- ---------- ------MKQV TAAS------ ----KWVSKY 
WP_068279673.1    ---------- ---------- ---------- ---------- ---------- ---------- ---------- ------MKHA EMVG------ ----NWVSKW 
WP_010012342.1    ---------- ---------- ---------- ---------- ---------- ---------- ---------- ------MQKV ESLG------ ----NWVSKW 
WP_010010321.1    ---------- ---------- ---------- ---------- ---------- ---------- ---------- ------MQKV ESLG------ ----NWVSKW 
WP_003679838.1    ---------- ---------- ---------- ---------- ---------- ---------- ---------- ------MQKV ESLG------ ----NWVSKW 
WP_035451421.1    ---------- ---------- ---------- ---------- ---------- ---------- ---------- ------MKAV TKVG------ ----NWMSKW 
WP_054747108.1    ---------- ---------- ---------- ---------- ---------- ---------- ---------- ----MLMQAV SKVG------ ----NWMSKW 
WP_008212764.1    ---------- ---------- ---------- ---------- ---------- ---------- ---------- ----MHMKTV SKVG------ ----NWMSKW 
WP_035178131.1    ---------- ---------- ---------- ---------- ---------- ---------- ---------- ----MLMQTV SKIG------ ----NWMSKW 
WP_003558846.1    ---------- ---------- ---------- ---------- ---------- ---------- ---------- ----MLMQTV SKIG------ ----NWMSKW 
WP_003635339.1    ---------- ---------- ---------- ---------- ---------- ---------- ---------- ----MLMQTV SKIG------ ----NWMSKW 
WP_007122593.1    ---------- ---------- ---------- ---------- ---------- ---------- ---------- ------MNKV VAFG------ ----KWLSKW 
WP_007123204.1    ---------- ---------- ---------- ---------- ---------- ---------- ---------- ----MSTNKV TAFG------ ----KWLSKW 
WP_086120610.1    ---------- ---------- ---------- ---------- ---------- ---------- ---------- ------MKKV VSFG------ ----RWLSKW 
WP_083479841.1    ---------- ---------- ---------- ---------- ---------- ---------- ---------- ------MNKV VSFG------ ----RWLSKW 
WP_018363919.1    ---------- ---------- ---------- ---------- ---------- ---------- ---------- ------MNTL EKFS------ ----KWLSKW 
WP_073690186.1    ---------- ---------- ---------- ---------- ---------- ---------- ---------- ------MESL VSFS------ ----KWLSKW 
WP_019786522.1    ---------- ---------- ---------- ---------- ---------- ---------- ---------- ------MQKV VNFS------ ----SWLSKW 
WP_002305499.1    ---------- ---------- ---------- ---------- ---------- ---------- ---------- ------MESL TQFS------ ----KKLSKW 
WP_039697255.1    ---------- ---------- ---------- ---------- ---------- ---------- ---------- ------MEKL TDFS------ ----KQLSKW 
WP_057829062.1    ---------- ---------- ---------- ---------- ---------- ---------- ---------- ------MAKV EKFG------ ----KFVGKY 
WP_056991103.1    ---------- ---------- ---------- ---------- ---------- ---------- ---------- ------MNKI EKIS------ ----KLIGKY 
WP_003690023.1    ---------- ---------- ---------- ---------- ---------- ---------- ---------- ------MNKI EKVS------ ----KLIGKY 
WP_057737058.1    ---------- ---------- ---------- ---------- ---------- ---------- ---------- ------MTKV EKLG------ ----KMIGRW 
WP_057875196.1    ---------- ---------- ---------- ---------- ---------- ---------- ---------- ------MSKV EKLG------ ----KVIGRW 
WP_056967213.1    ---------- ---------- ---------- ---------- ---------- ---------- ---------- ------MSKL ERLG------ ----KIIGRW 
WP_057743374.1    ---------- ---------- ---------- ---------- ---------- ---------- ---------- ------MSKV ERLG------ ----KLIGRW 
WP_057778867.1    ---------- ---------- ---------- ---------- ---------- ---------- ---------- ------MQKI EALG------ ----KWVSRW 
WP_054712060.1    ---------- ---------- ---------- ---------- ---------- ---------- ---------- ------MNKI EAFG------ ----KWLGKY 
WP_054758823.1    ---------- ---------- ---------- ---------- ---------- ---------- ---------- ------MNKI EAFG------ ----KWLGKY 
WP_054734812.1    ---------- ---------- ---------- ---------- ---------- ---------- ---------- ------MNTI EAVG------ ----KWVGRW 
WP_054660156.1    ---------- ---------- ---------- ---------- ---------- ---------- ---------- ------MEKV EQFG------ ----RWVGRW 
WP_017151533.1    ---------- ---------- ---------- ---------- ---------- ---------- ---------- ------MKTL EAIS------ ----NVAGRY 
WP_071715740.1    ---------- ---------- ---------- ---------- ---------- ---------- ---------- ------MKVL EAIS------ ----NIAGKY 
WP_088064135.1    ---------- ---------- ---------- ---------- ---------- ---------- ---------- ------MKVL EAIS------ ----NIAGKY 
WP_088313400.1    ---------- ---------- ---------- ---------- ---------- ---------- ---------- ------MKVL EAIS------ ----NIAGKY 
WP_071741758.1    ---------- ---------- ---------- ---------- ---------- ---------- ---------- ------MKVL EAIS------ ----NIAGKY 
WP_087365168.1    ---------- ---------- ---------- ---------- ---------- ---------- ---------- ------MRFL EKLS------ ----ELVGKY 
WP_074917060.1    ---------- ---------- ---------- ---------- ---------- ---------- ---------- ------MEIL EKIS------ ----KFVGKY 
WP_088640476.1    ---------- ---------- ---------- ---------- ---------- ---------- ---------- ------MRIL EKIS------ ----EFIGKW 
WP_085491022.1    ---------- ---------- ---------- ---------- ---------- ---------- ---------- ------MRIL EKIS------ ----EFIGKW 
WP_014546146.1    ---------- ---------- ---------- ---------- ---------- ---------- ---------- ------MRIL EKIS------ ----EFVGKW 
WP_073323247.1    ---------- ---------- ---------- ---------- ---------- ---------- ---------- ------MHVL EKIS------ ----EFVGKW 
WP_088656617.1    ---------- ---------- ---------- ---------- ---------- ---------- ---------- ------MHIL EKIS------ ----ELVGKW 
WP_035644631.1    ---------- ---------- ---------- ---------- ---------- ---------- ---------- ---------M KKVS------ ----DFIGRN 
WP_074886267.1    ---------- ---------- ---------- ---------- ---------- ---------- ---------- ---------M KKVS------ ----SFVGKY 
WP_024864444.1    ---------- ---------- ---------- ---------- ---------- ---------- ---------- ---------M KRVS------ ----EFVGKY 
WP_035775059.1    ---------- ---------- ---------- ---------- ---------- ---------- ---------- ---------M KRIS------ ----DFVGKY 
WP_035793050.1    ---------- ---------- ---------- ---------- ---------- ---------- ---------- ---------M KKVS------ ----EFVGKY 
WP_035795422.1    ---------- ---------- ---------- ---------- ---------- ---------- ---------- ---------M KKVS------ ----EFVGKY 
WP_034453111.1    ---------- ---------- ---------- ---------- ---------- ---------- ---------- ---------M KKVS------ ----EFVGKY 
WP_035410405.1    ---------- ---------- ---------- ---------- ---------- ---------- ---------- ------MNGL NKIS------ ----DIAGKT 
WP_063455544.1    ---------- ---------- ---------- ---------- ---------- ---------- ---------- ------MRVL NLLS------ ----TFVGKT 
WP_018122506.1    ---------- ---------- ---------- ---------- ---------- ---------- ---------- ------MRVL NLLS------ ----TFVGKT 
WP_004142078.1    ---------- ---------- ---------- ---------- ---------- ---------- ---------- ------MQGL RQLS------ ----TFIGQT 
WP_025652141.1    ---------- ---------- ---------- ---------- ---------- ---------- ---------- ------MNQI ALLS------ ----SWIGKT 
WP_087040722.1    ---------- ---------- ---------- ---------- ---------- ---------- ---------- ------MNQI ALLS------ ----SWIGKT 
WP_055125210.1    ---------- ---------- ---------- ---------- ---------- ---------- ---------- ------MNQI ALLS------ ----SWIGKT 
WP_077448987.1    ---------- ---------- ---------- ---------- ---------- ---------- ---------- ------MQAI AKAS------ ----QWIGKT 
WP_044297973.1    ---------- ---------- ---------- ---------- ---------- ---------- ---------- ---------M AKAS------ ----QWVGKT 
WP_076524688.1    ---------- ---------- ---------- ---------- ---------- ---------- ---------- ------MQGW NRAS------ ----RFAQQS 
WP_062333220.1    ---------- ---------- ---------- ---------- ---------- ---------- ---------- ------MKVL AKMS------ ----QFVNKT 
WP_038006979.1    ---------- ---------- ---------- ---------- ---------- ---------- ---------- ------MKVL AKMS------ ----QFVNKT 
WP_074945363.1    ---------- ---------- ---------- ---------- ---------- ---------- ---------- --MSKIISYL GLLS------ ----SFFSKT 
WP_079536604.1    ---------- ---------- ---------- ---------- ---------- ---------- ---------- ------MKTL EKIS------ ----DFAGKY 
WP_087194986.1    ---------- ---------- ---------- ---------- ---------- ---------- ---------- ------MKTL AKIS------ ----DFTGKY 
WP_086414804.1    ---------- ---------- ---------- ---------- ---------- ---------- ---------- ------MKTL AKIS------ ----DFAGKY 
WP_035586225.1    ---------- ---------- ---------- ---------- ---------- ---------- ---------- ------MKTL AKIS------ ----DFAGKY 
WP_015761059.1    ---------- ---------- ---------- ---------- ---------- ---------- ---------- ------MKTL AKIS------ ----DFAGKY 
WP_058963205.1    ---------- ---------- ---------- ---------- ---------- ---------- ---------- ------MNAL KKVS------ ----KFVGRY 
WP_087181534.1    ---------- ---------- ---------- ---------- ---------- ---------- ---------- ------MNAL KKVS------ ----KFVGRY 
WP_034904988.1    ---------- ---------- ---------- ---------- ---------- ---------- ---------- ------MNFL KVVS------ ----NFFSKY 
WP_009535982.1    ---------- ---------- ---------- ---------- ---------- ---------- ---------- ------MRVL EKLS------ ----DFVSKW 
WP_036598061.1    ---------- ---------- ---------- ---------- ---------- ---------- ---------- ------MRVL EKLS------ ----DFVSKW 
WP_009215676.1    ---------- ---------- ---------- ---------- ---------- ---------- ---------- ------MKVL EKLS------ ----AFVSRW 
WP_021773965.1    ---------- ---------- ---------- ---------- ---------- ---------- ---------- ------MKVL EKLS------ ----AFVSRW 
WP_008727768.1    ---------- ---------- ---------- ---------- ---------- ---------- ---------- ------MKTL KQIS------ ----NFFGKY 
WP_028331323.1    ---------- ---------- ---------- ---------- ---------- ---------- ---------- ------MKTL KQIS------ ----NFFGKY 
WP_008724916.1    ---------- ---------- ---------- ---------- ---------- ---------- ---------- ------MKTL KQIS------ ----NFFGKY 
WP_041177373.1    ---------- ---------- ---------- ---------- ---------- ---------- ---------- ------MKTL KQIS------ ----NFFGKY 
WP_044555147.1    ---------- ---------- ---------- ---------- ---------- ---------- ---------- ------MKTL KQIS------ ----NFFGKY 
WP_021331599.1    ---------- ---------- ---------- ---------- ---------- ---------- ---------- ------MEFL EKVS------ ----TFFGKW 
WP_072850189.1    ---------- ---------- ---------- ---------- ---------- ---------- ---------- ------MNTL RKIT------ ----SFVSRY 
WP_005924165.1    ---------- ---------- ---------- ---------- ---------- ---------- ---------- ------MKTL EKVS------ ----DFVGKY 
WP_021640875.1    ---------- ---------- ---------- ---------- ---------- ---------- ---------- ------MNTL KKLS------ ----NFFGQN 
WP_003500028.1    ---------- ---------- ---------- ---------- ---------- ---------- ---------- ------MNTL KKLS------ ----NFFGQN 
WP_007713198.1    ---------- ---------- ---------- ---------- ---------- ---------- ---------- ------MNAL KKLS------ ----NLFGRY 
WP_024735028.1    ---------- ---------- ---------- ---------- ---------- ---------- ---------- ------MNAL KKLS------ ----NLFGRY 
WP_005487720.1    ---------- ---------- ---------- ---------- ---------- ---------- ---------- ------MKTL EKSV------ ----KFIGDY 
WP_066650300.1    ---------- ---------- ---------- ---------- ---------- ---------- ---------- ------MNAL KKLS------ ----DLAGKY 
WP_050341143.1    ---------- ---------- ---------- ---------- ---------- ---------- ---------- ------MNAL EQLS------ ----NFVSRY 
WP_009658257.1    ---------- ---------- ---------- ---------- ---------- ---------- ---------- ------MQLL EQIS------ ----NFVSRF 
WP_008540251.1    ---------- ---------- ---------- ---------- ---------- ---------- ---------- ------MKTL EAIS------ ----NFISKY 
WP_074572077.1    ---------- ---------- ---------- ---------- ---------- ---------- ---------- ------MHYL EKLS------ ----AFISKY 
WP_075429058.1    ---------- ---------- ---------- ---------- ---------- ---------- ---------- ------MKSL ERLS------ ----AFISKY 
WP_026701754.1    ---------- ---------- ---------- ---------- ---------- ---------- ---------- ------MNAV QKIG------ ----SFMSKY 
WP_035187271.1    ---------- ---------- ---------- ---------- ---------- ---------- ---------- ------MKWL QTVS------ ----TFVSKY 
WP_013171142.1    ---------- ---------- ---------- ---------- ---------- ---------- ---------- ------METV ARIS------ ----QFFSKY 
WP_018922969.1    ---------- ---------- ---------- ---------- ---------- ---------- ---------- ------MNIL QTIG------ ----QTMSKY 
WP_079475204.1    ---------- ---------- ---------- ---------- ---------- ---------- ---------- ---------M NSLN------ ----IFVNKY 
WP_022794303.1    ---------- ---------- ---------- ---------- ---------- ---------- ---------- ---------M NSLN------ ----VFVNKY 
WP_077719659.1    ---------- ---------- ---------- ---------- ---------- ---------- ---------- ------MKVL AAIS------ ----TIAGKY 
WP_075683269.1    ---------- ---------- ---------- ---------- ---------- ---------- ---------- ---MQPVGKI EKIG------ ----LWMSKY 
WP_012957390.1    ---------- ---------- ---------- ---------- ---------- ---------- ---------- ---MQPVGKI EKIG------ ----LWMSKY 
WP_010897031.1    ---------- ---------- ---------- ---------- ---------- ---------- ---------- ------MEML AKVS------ ----QFFSKY 
WP_017729070.1    ---------- ---------- ---------- ---------- ---------- ---------- ---------- ------MAII QSFS------ ----QFASKY 
WP_066149862.1    ---------- ---------- ---------- ---------- ---------- ---------- ---------- ------MSGI RSFS------ ----QFVSKY 
WP_013489697.1    ---------- ---------- ---------- ---------- ---------- ---------- ---------- ------MQTI QSIS------ ----QFVSKY 
WP_078393855.1    ---------- ---------- ---------- ---------- ---------- ---------- ---------- ------MNQL ASIS------ ----AFAGKY 
WP_062750083.1    ---------- ---------- ---------- ---------- ---------- ---------- ---------- ------MKWV EWLS------ ----SFAGKY 
WP_011246073.1    ---------- ---------- ---------- ---------- ---------- ---------- ---------- ------MKWI ERLS------ ----SFAGKY 
WP_063609403.1    ---------- ---------- ---------- ---------- ---------- ---------- ---------- ------MKWI ERLS------ ----SFAGKY 
WP_008300618.1    ---------- ---------- ---------- ---------- ---------- ---------- ---------- ------MEII SRIS------ ----AWAGKY 
WP_063178970.1    ---------- ---------- ---------- ---------- ---------- ---------- ---------- ------METL SRIS------ ----SWAGKY 
WP_040980965.1    ---------- ---------- ---------- ---------- ---------- ---------- ---------- ------MKTL EKIS------ ----ALAGKY 
WP_042533925.1    ---------- ---------- ---------- ---------- ---------- ---------- ---------- ------MKTL EKIS------ ----ALAGKY 
WP_080874498.1    ---------- ---------- ---------- ---------- ---------- ---------- ---------- ------MKTL EKIS------ ----ALAGKY 
WP_076757569.1    ---------- ---------- ---------- ---------- ---------- ---------- ---------- ------MKLL ETIS------ ----SVAGKY 
WP_040228514.1    ---------- ---------- ---------- ---------- ---------- ---------- ---------- ------MKLL ETIS------ ----SFAGKY 
WP_008298474.1    ---------- ---------- ---------- ---------- ---------- ---------- ---------- ------MKVL ETIS------ ----GFAGRN 
WP_058381586.1    ---------- ---------- ---------- ---------- ---------- ---------- ---------- ------MKVL QSLS------ ----AIAGKY 
WP_058386191.1    ---------- ---------- ---------- ---------- ---------- ---------- ---------- ------MKVL NGLS------ ----NIAGKY 
WP_074510384.1    ---------- ---------- ---------- ---------- ---------- ---------- ---------- ------MKFL ESLS------ ----TFAGKY 
WP_085426838.1    ---------- ---------- ---------- ---------- ---------- ---------- ---------- ------MKAL EAIS------ ----SIAGKF 
WP_025785368.1    ---------- ---------- ---------- ---------- ---------- ---------- ---------- ------MKVL ESIS------ ----SFAGKY 
WP_048012533.1    ---------- ---------- ---------- ---------- ---------- ---------- ---------- ------MKIL ETIS------ ----KAAGKY 
WP_034762500.1    ---------- ---------- ---------- ---------- ---------- ---------- ---------- ------MKLL ETIS------ ----NLAGKY 
WP_064566437.1    ---------- ---------- ---------- ---------- ---------- ---------- ---------- ------MKLL ETIS------ ----NLAGKY 
WP_075036863.1    ---------- ---------- ---------- ---------- ---------- ---------- ---------- ------MKLL ETIS------ ----NLAGKY 
WP_014644747.1    ---------- ---------- ---------- ---------- ---------- ---------- ---------- ------MKVI ESIS------ ----RIAGKY 
WP_049672123.1    ---------- ---------- ---------- ---------- ---------- ---------- ---------- ------MKVL EAIS------ ----TYAGKY 
WP_010289218.1    ---------- ---------- ---------- ---------- ---------- ---------- ---------- ------MKVL EAIS------ ----QFAGKY 
WP_029501180.1    ---------- ---------- ---------- ---------- ---------- ---------- ---------- ------MKVL ETIS------ ----QFAGKY 
WP_078593798.1    ---------- ---------- ---------- ---------- ---------- ---------- ---------- ------MKFL EVIS------ ----SAAGKY 
WP_088032108.1    ---------- ---------- ---------- ---------- ---------- ---------- ---------- ------MKFL EVIS------ ----SAAGKY 
WP_034639920.1    ---------- ---------- ---------- ---------- ---------- ---------- ---------- ------MKTL QAIS------ ----DIAGKY 
WP_044896061.1    ---------- ---------- ---------- ---------- ---------- ---------- ---------- ------MKVL EMIS------ ----LIAGKY 
WP_069509644.1    ---------- ---------- ---------- ---------- ---------- ---------- ---------- ------MKIL EAIS------ ----TIAGKY 
WP_025220644.1    ---------- ---------- ---------- ---------- ---------- ---------- ---------- ------MKIL EAIS------ ----TIAGKY 
WP_054548989.1    ---------- ---------- ---------- ---------- ---------- ---------- ---------- ------MKIL ETIS------ ----TIAGKY 
WP_009374260.1    ---------- ---------- ---------- ---------- ---------- ---------- ---------- ------MKIL EAIS------ ----TIAGKY 
WP_004225677.1    ---------- ---------- ---------- ---------- ---------- ---------- ---------- ------MKIL EAIS------ ----TIAGKY 
WP_000853479.1    ---------- ---------- ---------- ---------- ---------- ---------- ---------- ------MKTL EAIS------ ----NVAGKY 
WP_070874678.1    ---------- ---------- ---------- ---------- ---------- ---------- ---------- ------MKVL EAIS------ ----TIAGKY 
WP_066449277.1    ---------- ---------- ---------- ---------- ---------- ---------- ---------- ------MKLL ETIS------ ----SIAGKF 
WP_076369245.1    ---------- ---------- ---------- ---------- ---------- ---------- ---------- ------MKVL ESFS------ ----ALAGKY 
WP_063591143.1    ---------- ---------- ---------- ---------- ---------- ---------- ---------- ------MKVL EALS------ ----AVAGKY 
WP_048684461.1    ---------- ---------- ---------- ---------- ---------- ---------- ---------- ------MKVL EALS------ ----TVAGKY 
WP_044394021.1    ---------- ---------- ---------- ---------- ---------- ---------- ---------- ------MKLL EAIS------ ----TIAGKY 
WP_009330538.1    ---------- ---------- ---------- ---------- ---------- ---------- ---------- ------MKVL EAVS------ ----TIAGKY 
WP_035330635.1    ---------- ---------- ---------- ---------- ---------- ---------- ---------- ------MKVL EAVS------ ----TIAGKY 
WP_061792590.1    ---------- ---------- ---------- ---------- ---------- ---------- ---------- ------MKVL EAVS------ ----TIAGKY 
WP_066201446.1    ---------- ---------- ---------- ---------- ---------- ---------- ---------- ------MKTL ETIS------ ----NIAGKY 
WP_068452019.1    ---------- ---------- ---------- ---------- ---------- ---------- ---------- ------MKVL ESIS------ ----SFTGKY 
WP_087680390.1    ---------- ---------- ---------- ---------- ---------- ---------- ---------- ------MKVL ESIS------ ----SFTGKY 
WP_056833048.1    ---------- ---------- ---------- ---------- ---------- ---------- ---------- ------MKVL ESIS------ ----NFAGKY 
WP_053588670.1    ---------- ---------- ---------- ---------- ---------- ---------- ---------- ------MKVL ESIS------ ----NFAGKY 
WP_036146626.1    ---------- ---------- ---------- ---------- ---------- ---------- ---------- ------MKLL ATIS------ ----SLAGKY 
WP_053416586.1    ---------- ---------- ---------- ---------- ---------- ---------- ---------- ------MKAL ETFS------ ----AFIGKY 
WP_038187691.1    ---------- ---------- ---------- ---------- ---------- ---------- ---------- ------MKIL ETFS------ ----TFIGKY 
WP_025732305.1    ---------- ---------- ---------- ---------- ---------- ---------- ---------- ---------- --MF------ ----DAFNRL 
WP_064123908.1    ---------- ---------- ---------- ---------- ---------- ---------- ---------- ---------- --MF------ ----ESFNRL 
WP_026286789.1    ---------- ---------- ---------- ---------- ---------- ---------- ---------- ---------- MKLF------ ----HYFNRL 
WP_049722727.1    ---------- ---------- ---------- ---------- ---------- ---------- ---------- ---------- MRPL------ ----HHFNRL 
WP_070981725.1    ---------- ---------- ---------- ---------- ---------- ---------- ---------- ---------- --MF------ ----TTLNRL 
WP_019952846.1    ---------- ---------- ---------- ---------- ---------- ---------- ---------- ---------- --MF------ ----ETINRL 
WP_086622028.1    ---------- ---------- ---------- ---------- ---------- ---------- ---------- ---------- --MF------ ----EQINRF 
WP_027329495.1    ---------- ---------- ---------- ---------- ---------- ---------- ---------- ---------- MPFF------ ----ESINRL 
WP_024950813.1    ---------- ---------- ---------- ---------- ---------- ---------- ---------- ---------- --MF------ ----ETLNRF 
WP_043333793.1    ---------- ---------- ---------- ---------- ---------- ---------- ---------- ---------- --MF------ ----ETLNRF 
WP_077380107.1    ---------- ---------- ---------- ---------- ---------- ---------- ---------- ---------- --MF------ ----ETLNRF 
WP_035473989.1    ---------- ---------- ---------- ---------- ---------- ---------- ---------- ---------- --MF------ ----ERINRL 
WP_071229951.1    ---------- ---------- ---------- ---------- ---------- ---------- ---------- ---------- --MF------ ----ERINRL 
WP_087719954.1    ---------- ---------- ---------- ---------- ---------- ---------- ---------- ---------- --MF------ ----ERINRL 
WP_075562673.1    ---------- ---------- ---------- ---------- ---------- ---------- ---------- ---------- --MF------ ----ERINRL 
WP_075569656.1    ---------- ---------- ---------- ---------- ---------- ---------- ---------- ---------- --MF------ ----ERINRL 
WP_017431050.1    ---------- ---------- ---------- ---------- ---------- ---------- ---------- ---------- MSYL------ ----TYFNRL 
WP_031384562.1    ---------- ---------- ---------- ---------- ---------- ---------- ---------- ---------- MSIF------ ----ERINRL 
WP_069384982.1    ---------- ---------- ---------- ---------- ---------- ---------- ---------- ---------- MPTF------ ----ERINRL 
WP_079552170.1    ---------- ---------- ---------- ---------- ---------- ---------- ---------- ---------- MRYF------ ----ERFNRL 
WP_004580188.1    ---------- ---------- ---------- ---------- ---------- ---------- ---------- ---------- MPAF------ ----ENINRL 
WP_021818638.1    ---------- ---------- ---------- ---------- ---------- ---------- ---------- ---------- MPIF------ ----ERLNRL 
WP_009649471.1    ---------- ---------- ---------- ---------- ---------- ---------- ---------- ---------- ---------- -----MKTLI 
WP_031432278.1    ---------- ---------- ---------- ---------- ---------- ---------- ---------- ---------- --MM------ ----RGFVGL 
WP_029908996.1    ---------- ---------- ---------- ---------- ---------- ---------- ---------- ---------- --ML------ ----NLTTRL 
WP_029938128.1    ---------- ---------- ---------- ---------- ---------- ---------- ---------- ---------- --MA------ ----VFSIHL 
WP_068648785.1    ---------- ---------- ---------- ---------- ---------- ---------- ---------- ---------- --MA------ ----VFSIHL 
WP_067175079.1    ---------- ---------- ---------- ---------- ---------- ---------- ---------- ---------- --MI------ ----NRLNAL 
WP_011138104.1    ---------- ---------- ---------- ---------- ---------- ---------- ---------- ---------- ---M------ ----DRINAL 
WP_043888065.1    ---------- ---------- ---------- ---------- ---------- ---------- ---------- ------MFTL FYIS------ ----NLITRL 
WP_048193776.1    ---------- ---------- ---------- ---------- ---------- ---------- ---------- ---------- --MI------ ----RKFTSL 
WP_008739302.1    ---------- ---------- ---------- ---------- ---------- ---------- ---------- ---------- --ML------ ----TSLTRL 
WP_008927409.1    ---------- ---------- ---------- ---------- ---------- ---------- ---------- -----MPDKT DIML------ ----NRLTQL 
WP_035250461.1    ---------- ---------- ---------- ---------- ---------- ---------- ---------- ---------- --ML------ ----NRMTQL 
WP_063509895.1    ---------- ---------- ---------- ---------- ---------- ---------- ---------- ---------- --ML------ ----HRLTQL 
WP_022984160.1    ---------- ---------- ---------- ---------- ---------- ---------- ---------- ---------- --MI------ ----PRLTQL 
WP_035232140.1    ---------- ---------- ---------- ---------- ---------- ---------- ---------- ---------- --MI------ ----QRLTQL 
WP_063519793.1    ---------- ---------- ---------- ---------- ---------- ---------- ---------- ---------- --MI------ ----HRLTQL 
WP_011589787.1    ---------- ---------- ---------- ---------- ---------- ---------- ---------- ---------- --ML------ ----NRLAQL 
WP_035460049.1    ---------- ---------- ---------- ---------- ---------- ---------- ---------- ---------- --ML------ ----NRLAQL 
WP_067610400.1    ---------- ---------- ---------- ---------- ---------- ---------- ---------- ---------- --MI------ ----QTLTRL 
WP_080531472.1    ---------- ---------- ---------- ---------- ---------- ---------- ---------- ---------- ---------- -----MIARL 
WP_055098998.1    ---------- ---------- ---------- ---------- ---------- ---------- ---------- ---------- ---------- -----MIARL 
WP_022996332.1    ---------- ---------- ---------- ---------- ---------- ---------- ---------- ---------- ---------- -----MIARL 
WP_020933170.1    ---------- ---------- ---------- ---------- ---------- ---------- ---------- ---------- --MI------ ----NKATKL 
WP_015005040.1    ---------- ---------- ---------- ---------- ---------- ---------- ---------- ---------- --MI------ ----NKATKL 
WP_016390431.1    ---------- ---------- ---------- ---------- ---------- ---------- ---------- ---------- --MI------ ----NKATKL 
WP_009147903.1    ---------- ---------- ---------- ---------- ---------- ---------- ---------- ---------- ---M------ ----TRLTTL 
WP_076754115.1    ---------- ---------- ---------- ---------- ---------- ---------- ---------- -MSLSESNLS SKRT------ ----PSFISL 
WP_058557618.1    ---------- ---------- ---------- ---------- ---------- ---------- ---------- ---------- ---------- ------MTKL 
WP_007192569.1    ---------- ---------- ---------- ---------- ---------- ---------- ---------- ---------- --MM------ ----TRITAW 
WP_007041871.1    ---------- ---------- ---------- ---------- ---------- ---------- ---------- ---------- ---M------ ----NAITGL 
WP_043754890.1    ---------- ---------- ---------- ---------- ---------- ---------- ---------- ---------- ---M------ ----SRITGL 
WP_005223887.1    ---------- ---------- ---------- ---------- ---------- ---------- ---------- ---------- ---M------ ----DRITSL 
WP_041604514.1    ---------- ---------- ---------- ---------- ---------- ---------- ---------- ---------- ---------- ---------- 
WP_073956889.1    ---------- ---------- ---------- ---------- ---------- ---------- ---------- ---------- ---------- -----MILQL 
WP_085591949.1    ---------- ---------- ---------- ---------- ---------- ---------- ---------- ---------- ---------- -----MILQL 
WP_085583668.1    ---------- ---------- ---------- ---------- ---------- ---------- ---------- ---------- ---------- -----MILQL 
WP_071473739.1    ---------- ---------- ---------- ---------- ---------- ---------- ---------- ---------- --ML------ ----ALVTQL 
WP_086964515.1    ---------- ---------- ---------- ---------- ---------- ---------- ---------- ---------- --ML------ ----SVITQL 
WP_087036420.1    ---------- ---------- ---------- ---------- ---------- ---------- ---------- ---------- --ML------ ----GFITQL 
WP_041648896.1    ---------- ---------- ---------- ---------- ---------- ---------- ---------- ---------- --MV------ ----GMVVQL 
WP_009831921.1    ---------- ---------- ---------- ---------- ---------- ---------- ---------- ---------- ---------- -----MLILL 
WP_046018984.1    ---------- ---------- ---------- ---------- ---------- ---------- ---------- ---------- ---------- -----MLILL 
WP_063338719.1    ---------- ---------- ---------- ---------- ---------- ---------- ---------- ---------- ---------- -----MLILL 
WP_067100029.1    ---------- ---------- ---------- ---------- ---------- ---------- ---------- ---------- ---------- -----MVIQL 
WP_067204526.1    ---------- ---------- ---------- ---------- ---------- ---------- ---------- ---------- ---------- -----MIIQL 
WP_075178417.1    ---------- ---------- ---------- ---------- ---------- ---------- ---------- ---------- ---------- -----MVIQL 
WP_024023264.1    ---------- ---------- ---------- ---------- ---------- ---------- ---------- ---------- ---------- -----MVIQL 
WP_063331752.1    ---------- ---------- ---------- ---------- ---------- ---------- ---------- ---------- ---------- -----MVIQL 
WP_046219913.1    ---------- ---------- ---------- ---------- ---------- ---------- ---------- ---------- --ML------ ----GIVIRL 
WP_027254247.1    ---------- ---------- ---------- ---------- ---------- ---------- ---------- ---------- --ML------ ----GIVIRL 
WP_087016952.1    ---------- ---------- ---------- ---------- ---------- ---------- ---------- ---------- --MI------ ----NRITQL 
WP_006231635.1    ---------- ---------- ---------- ---------- ---------- ---------- ---------- ---------- --MI------ ----GRITQL 
WP_065302904.1    ---------- ---------- ---------- ---------- ---------- ---------- ---------- ---------- --MI------ ----GRLTQL 
WP_014233048.1    ---------- ---------- ---------- ---------- ---------- ---------- ---------- ---------- --MI------ ----GRLTQL 
WP_039466707.1    ---------- ---------- ---------- ---------- ---------- ---------- ---------- ---------- --MI------ ----GRITQL 
WP_044621263.1    ---------- ---------- ---------- ---------- ---------- ---------- ---------- ---------- --MI------ ----GRITQL 
WP_029655558.1    ---------- ---------- ---------- ---------- ---------- ---------- ---------- ---------- --MI------ ----ARITQL 
WP_021706272.1    ---------- ---------- ---------- ---------- ---------- ---------- ---------- ---------- --ML------ ----RMITNL 
WP_017033506.1    ---------- ---------- ---------- ---------- ---------- ---------- ---------- ---------- --MI------ ----RMVTQL 
WP_025563598.1    ---------- ---------- ---------- ---------- ---------- ---------- ---------- ---------- --ML------ ----KIITNL 
WP_086961257.1    ---------- ---------- ---------- ---------- ---------- ---------- ---------- ---------- --MI------ ----RTITNL 
WP_027696052.1    ---------- ---------- ---------- ---------- ---------- ---------- ---------- ---------- --ML------ ----RTITQL 
WP_087479981.1    ---------- ---------- ---------- ---------- ---------- ---------- ---------- ---------- --ML------ ----RTITNL 
WP_042040475.1    ---------- ---------- ---------- ---------- ---------- ---------- ---------- ---------- --ML------ ----GRITNL 
WP_042864395.1    ---------- ---------- ---------- ---------- ---------- ---------- ---------- ---------- --ML------ ----GRITHL 
WP_042071138.1    ---------- ---------- ---------- ---------- ---------- ---------- ---------- ---------- --ML------ ----GRITNF 
WP_004729295.1    ---------- ---------- ---------- ---------- ---------- ---------- ---------- ---------- --ML------ ----RTITQL 
WP_024374638.1    ---------- ---------- ---------- ---------- ---------- ---------- ---------- ---------- --ML------ ----RTITQL 
WP_006000803.1    ---------- ---------- ---------- ---------- ---------- ---------- ---------- ---------- --ML------ ----AIITIL 
WP_060826964.1    ---------- ---------- ---------- ---------- ---------- ---------- ---------- ---------- --MI------ ----HRINAL 
WP_041962524.1    ---------- ---------- ---------- ---------- ---------- ---------- ---------- ---------- --MI------ ----HRINAL 
WP_041671923.1    ---------- ---------- ---------- ---------- ---------- ---------- ---------- ---------- --MI------ ----ARINTL 
WP_069477761.1    ---------- ---------- ---------- ---------- ---------- ---------- ---------- ---------- --MI------ ----HRLNAL 
WP_068988041.1    ---------- ---------- ---------- ---------- ---------- ---------- ---------- ---------- --MI------ ----HQITRL 
WP_088437307.1    ---------- ---------- ---------- ---------- ---------- ---------- ---------- ---------- --MI------ ----RRINSL 
WP_079577949.1    ---------- ---------- ---------- ---------- ---------- ---------- ---------- ---------- --MI------ ----KKISML 
WP_034834212.1    ---------- ---------- ---------- ---------- ---------- ---------- ---------- ---------- --ML------ ----NTITRL 
WP_065791072.1    ---------- ---------- ---------- ---------- ---------- ---------- ---------- ---------- --ML------ ----NRIIQL 
WP_063377116.1    ---------- ---------- ---------- ---------- ---------- ---------- ---------- ---------- --ML------ ----NRIIQL 
WP_063374740.1    ---------- ---------- ---------- ---------- ---------- ---------- ---------- ---------- --ML------ ----NRIIQL 
WP_063380699.1    ---------- ---------- ---------- ---------- ---------- ---------- ---------- ---------- --ML------ ----NRIIQL 
WP_023399685.1    ---------- ---------- ---------- ---------- ---------- ---------- ---------- ---------- --ML------ ----NRAIQL 
WP_063361114.1    ---------- ---------- ---------- ---------- ---------- ---------- ---------- ---------- --ML------ ----NRVIQL 
WP_046356896.1    ---------- ---------- ---------- ---------- ---------- ---------- ---------- ---------- --ML------ ----NRVIQL 
WP_039611973.1    ---------- ---------- ---------- ---------- ---------- ---------- ---------- ---------- --ML------ ----NRVIQL 
WP_063366729.1    ---------- ---------- ---------- ---------- ---------- ---------- ---------- ---------- --ML------ ----NRVIQL 
WP_046003557.1    ---------- ---------- ---------- ---------- ---------- ---------- ---------- ---------- --ML------ ----RLTIQL 
WP_010384204.1    ---------- ---------- ---------- ---------- ---------- ---------- ---------- ---------- --ML------ ----RFIIQL 
WP_058796191.1    ---------- ---------- ---------- ---------- ---------- ---------- ---------- ---------- --ML------ ----RFIIQL 
WP_058029400.1    ---------- ---------- ---------- ---------- ---------- ---------- ---------- ---------- ---M------ ----KLSLQL 
WP_070993299.1    ---------- ---------- ---------- ---------- ---------- ---------- ---------- ---------- --MM------ ----TAITQL 
WP_070985649.1    ---------- ---------- ---------- ---------- ---------- ---------- ---------- ---------- --MM------ ----TAITQL 
WP_010366556.1    ---------- ---------- ---------- ---------- ---------- ---------- ---------- ---------- ---M------ ----ALTLQL 
WP_088532466.1    ---------- ---------- ---------- ---------- ---------- ---------- ---------- ---------- ---M------ ----SKIVQL 
WP_039494981.1    ---------- ---------- ---------- ---------- ---------- ---------- ---------- ---------- --MM------ ----TRIVQL 
WP_017216672.1    ---------- ---------- ---------- ---------- ---------- ---------- ---------- ---------- --MM------ ----TRIVQL 
WP_069019469.1    ---------- ---------- ---------- ---------- ---------- ---------- ---------- ---------- --MM------ ----TRIVQL 
WP_019647311.1    ---------- ---------- ---------- ---------- ---------- ---------- ---------- ---------- --MM------ ----TRIVQQ 
WP_022595718.1    ---------- ---------- ---------- ---------- ---------- ---------- ---------- ---------- --ML------ ----KTIINW 
WP_022610190.1    ---------- ---------- ---------- ---------- ---------- ---------- ---------- ---------- --ML------ ----KTIINW 
WP_045975163.1    ---------- ---------- ---------- ---------- ---------- ---------- ---------- ---------- --ML------ ----RILING 
WP_045985505.1    ---------- ---------- ---------- ---------- ---------- ---------- ---------- ---------- --ML------ ----RIIINA 
WP_040122408.1    ---------- ---------- ---------- ---------- ---------- ---------- ---------- ---------- --ML------ ----RVIINA 
WP_067042096.1    ---------- ---------- ---------- ---------- ---------- ---------- ---------- ---------- --ML------ ----NRITAL 
WP_028775235.1    ---------- ---------- ---------- ---------- ---------- ---------- ---------- ---------- ---M------ ----QTINRL 
WP_076408918.1    ---------- ---------- ---------- ---------- ---------- ---------- ---------- ---------- --ML------ ----ENINRL 
WP_077751959.1    ---------- ---------- ---------- ---------- ---------- ---------- ---------- ---------- --ML------ ----EKINRL 
WP_077752144.1    ---------- ---------- ---------- ---------- ---------- ---------- ---------- ---------- --ML------ ----EKINRL 
WP_011074136.1    ---------- ---------- ---------- ---------- ---------- ---------- ---------- ---------- ---M------ ----VNVNRL 
WP_047536145.1    ---------- ---------- ---------- ---------- ---------- ---------- ---------- ---------- ---M------ ----VNINRF 
WP_011920064.1    ---------- ---------- ---------- ---------- ---------- ---------- ---------- ---------- --ML------ ----SNMNRF 
WP_086014204.1    ---------- ---------- ---------- ---------- ---------- ---------- ---------- ---------- ---M------ ----VNVNRF 
WP_063882367.1    ---------- ---------- ---------- ---------- ---------- ---------- ---------- ---------- --ML------ ----VNVNRF 
WP_015325056.1    ---------- ---------- ---------- ---------- ---------- ---------- ---------- ---------- --ML------ ----QKFTSL 
WP_048178382.1    ---------- ---------- ---------- ---------- ---------- ---------- ---------- ---------- --ML------ ----KKFTSL 
WP_048139354.1    ---------- ---------- ---------- ---------- ---------- ---------- ---------- ---------- --MF------ ----KKFTSL 
WP_048037489.1    ---------- ---------- ---------- ---------- ---------- ---------- ---------- ---------- --ML------ ----KKFTSL 
WP_054298028.1    ---------- ---------- ---------- ---------- ---------- ---------- ---------- ---------- --ML------ ----KKFTSL 
WP_048158321.1    ---------- ---------- ---------- ---------- ---------- ---------- ---------- ---------- --ML------ ----QKFTSL 
WP_013032993.1    ---------- ---------- ---------- ---------- ---------- ---------- ---------- ---------- --MI------ ----NRITTL 
WP_013220264.1    ---------- ---------- ---------- ---------- ---------- ---------- ---------- ---------M ATTP------ ----NRITAL 
WP_036500518.1    ---------- ---------- ---------- ---------- ---------- ---------- ---------- ---------M ATTA------ ----NRITAL 
WP_011330636.1    ---------- ---------- ---------- ---------- ---------- ---------- ---------- ---------M ATTA------ ----NRITAL 
WP_024953599.1    ---------- ---------- ---------- ---------- ---------- ---------- ---------- ---------- --MI------ ----KKISAL 
WP_044417241.1    ---------- ---------- ---------- ---------- ---------- ---------- ---------- ---------- --MI------ ----KKISAL 
WP_013136512.1    ---------- ---------- ---------- ---------- ---------- ---------- ---------- ---------- --MI------ ----KKISIL 
WP_052717991.1    ---------- ---------- ---------- ---------- ---------- ---------- ---------- ---------- ---M------ ----LSVSRL 
WP_044019382.1    ---------- ---------- ---------- ---------- ---------- ---------- ---------- ---------- ---M------ ----FPINRF 
WP_087868121.1    ---------- ---------- ---------- ---------- ---------- ---------- ---------- ---------- --MS------ ----NRGVIF 
WP_080522496.1    ---------- ---------- ---------- ---------- ---------- ---------- ---------- ---------- --MN------ ----NKLIAL 
WP_024851109.1    ---------- ---------- ---------- ---------- ---------- ---------- ---------- ---------- --ML------ ----GLLTRF 
WP_051920049.1    ---------- ---------- ---------- ---------- ---------- ---------- ---------- ---------- MKGL------ ----GIITRL 
WP_011370642.1    ---------- ---------- ---------- ---------- ---------- ---------- ---------- ---------- --MA------ ----IFSIYL 
WP_028486392.1    ---------- ---------- ---------- ---------- ---------- ---------- ---------- ---------- --MT------ ----QRLTIL 
WP_040728542.1    ---------- ---------- ---------- ---------- ---------- ---------- ---------- ---------- ---------- -----MLILA 
WP_019556609.1    ---------- ---------- ---------- ---------- ---------- ---------- ---------- ---------- ---------- -----MLLMA 
WP_070177826.1    ---------- ---------- ---------- ---------- ---------- ---------- ---------- ---------- ---------- -----MALML 
WP_073317529.1    ---------- ---------- ---------- ---------- ---------- ---------- ---------- ---------- ---------- -----MAIFL 
WP_075731108.1    ---------- ---------- ---------- ---------- ---------- ---------- ----MQSAED TASSANEPQE GRSE------ ----KFAVFI 
WP_086892418.1    ---------- ---------- ---------- ---------- ---------- ---------- --MTSHQYEV AGPSAEQEAQ SSSE------ ----KLAVYA 
WP_005531482.1    ---------- ---------- ---------- ---------- ---------- ---------M SSMTSHQYGV ADPSAAQEAQ SSSE------ ----KLAVYA 
WP_070528224.1    ---------- ---------- ---------- ---------- ---------- ---------- ---------- --MTNPRAEG ETGE------ ----KLAVYI 
WP_070821084.1    ---------- ---------- ---------- ---------- ---------- ---------- ---------- --MTNPRTEG ETGE------ ----KLAVYI 
WP_042530885.1    ---------- ---------- ---------- ---------- ---------- ---------- ---------- --MNSPRTEG EAGE------ ----KLAVYA 
WP_083985465.1    ---------- ---------- ---------- ---------- ---------- ---------- -MTTF-ADSH RTTTDGTTVE DRSA------ ----TLAVLV 
WP_075726110.1    ---------- ---------- ---------- ---------- ---------- ---------M SLL---DTPS VHDARDETKE DMSA------ ----KLAVAV 
WP_080624858.1    ---------- ---------- ---------- ---------- ---------- ---------M SMVDS-HEKQ RGDTGEVTTE DRSS------ ----AIAVLV 
WP_072587651.1    ---------- ---------- ---------- ---------- ---------- ---------M SMVDS-HEKQ CGDTGEVTTE DRSS------ ----AIAVLV 
WP_014316729.1    ---------- ---------- ---------- ---------- ---------- ---------M SMVDS-HEKQ CGDTGEVTTE DRSS------ ----AIAVLV 
WP_035119200.1    ---------- ---------- ---------- ---------- ---------- ---------M SMVDS-HEKQ CGDTGEVTTE DRSS------ ----AIAVLV 
WP_035099648.1    ---------- ---------- ---------- ---------- ---------- ---------M SMVDS-HEKQ CGDTGEVTTE DRSS------ ----AIAVLV 
WP_038567257.1    ---------- ---------- ---------- ---------- ---------- ---------- ---------- -MTKKGTSAE DRSA------ ----LVAVTV 
WP_053793630.1    ---------- ---------- ---------- ---------- ---------- ---------- ---------- -MTKKETSAE DRSA------ ----LVAVTV 
WP_038102826.1    ---------- ---------- ---------- ---------- ---------- ---------- ---------- -MTKKETSAE DRSA------ ----LVAVTV 
WP_051260008.1    ---------- ---------- ---------- ---------- ---------- ---------- --MTSTDLQT PPADSRLNAE DRSA------ ----GFAVWA 
WP_012360600.1    ---MTRSVQ- ---------- ---------- HFHPSL---- -AMLSKNRPI S--HFGNLIP YSGFMTQHNT TTNTTTVDAE ERSA------ ----RIAVFA 
WP_070757620.1    ---------- ---------- ---------- ---------- ---------- ---------- ----MTQHDN PTNTTTVDAE ERSA------ ----RIAVFA 
WP_051898094.1    ---------- ---------- ---------- ---------- ---------- ---------- ---------- ---------- ---------- ---------- 
WP_034985357.1    ---------- ---------- ---------- ---------- --MTTEEK-- -----NTEAP QN---GAENT KATNAANASE ERSA------ ----TIAVWA 
WP_011273235.1    ---------- ---------- ---------- ---------- --MTTEEK-- -----NAEAP QT---GAE-- -NTNATNASE ERSA------ ----TIAVWA 
WP_049050233.1    ---------- ---------- ---------- ---------- --MTTEEK-- -----KTEAP ET---GAENT NATNATNASE ERSA------ ----TIAVWA 
WP_035009284.1    ---------- ---------- ---------- ---------- --MTTEEK-- -----KTEAP ET---GAEN- --TNATNATE ERSA------ ----TIAVWA 
WP_005296408.1    ---------- ---------- ---------- ---------- --MTTEEK-- -----NAEAP QT---GAEN- --TNATNATE ERSA------ ----TIAVWA 
WP_018019534.1    ---------- ---------- ---------- ---------- --MHGEN--- ---------M T-----LDSR DRDAQAVAAE ERSA------ ----AIAVWA 
WP_060925335.1    ---------- ---------- ---------- -----M---- -TMINQN--- ---------P PHD--PSGAT GTAHVDNAAE ERSA------ ----AIAVVA 
WP_070521220.1    ---------- ---------- ---------- ---------- --MMNHT--- ---------P PHG--RANDD APVHVENKAE ERSA------ ----AIAVVA 
WP_084082787.1    ---------- ---------- ---------- ---------- --MMNHT--- ---------P PHG--RTNED APVHVENKAE ERSA------ ----AIAVVA 
WP_047240656.1    ---------- ---------- ---------- ---------- ---------- ---------- MRDNSHITPG PAQSADASSE DRSA------ ----TLAVAA 
WP_047259590.1    ---------- ---------- ---------- ---------- ---------- ---------- --MAVTTDTT TAGTSTSPDE SRAA------ ----VLTVTV 
WP_038606355.1    ---------- ---------- ---------- ---------- ---------- ---------- --------MT QTNVDPRETG DGSA------ ----RLVVLG 
WP_083666926.1    ---------- ---------- ---------- ---------- ---------- ---------- --------MT QTNLDTRATD NRSA------ ----RIVVTG 
WP_006768233.1    ---------- ---------- ---------- ---------- ---------- ----MTHVPS GHISPAPVPP VPDPSGEEKE NRSA------ ----ALIVVA 
WP_053546197.1    ---------- ---------- ---------- ---------- ---------- ---------- ---------- ---------- ---------- -----MIVYA 
WP_087062578.1    ---------- ---------- ---------- ---------- ---------- ---------- ---------- ----MSKTEE GRSA------ ----AIIIYA 
WP_059289649.1    ---------- ---------- ---------- ---------- ---------- ---------- ---------- ----MSKTEE GRSA------ ----AIIIYA 
WP_003859383.1    ---------- ---------- ---------- ---------- ---------- ---------- ---------- ----MSKTEE GRSA------ ----AIIIYA 
WP_074506931.1    ---------- ---------- ---------- ---------- ---------- ---------- ---------- ----MSKTEE GRSA------ ----AIIIYA 
WP_046643769.1    ---------- ---------- ---------- ---------- ---------- ---------- ----MFQNID PTTREDVSRE ERSA------ ----TIAVLG 
WP_025253337.1    ---------- ---------- ---------- ---------- ---------- ---------- -------MSQ VAPVSHEAEE TASA------ ----KVVVLA 
WP_070652900.1    ---------- ---------- ---------- ---------- ---------- ---------- ---------- ---------- ---------- ----MIEVLG 
WP_049180865.1    ---------- ---------- ---------- ---------- ---------- ---------- -------MSG NGKQENKAPS KLSA------ ----IIEVLG 
WP_048732821.1    ---------- ---------- ---------- ---------- ---------- ---------- ---------- ---------- ---------- ----MIEVLG 
WP_088611470.1    ---MSSYN-- ---------- ---------- ---------- --NAPETQPS ---SPRQSPL KPHSPEEISG NGKQENKAPS KLSA------ ----MIEVLG 
WP_070862429.1    ---------- ---------- ---------- ---------- ---------- ---------- ---------- ---------- ---------- ----MIEVLG 
WP_083316979.1    ---------- ---------- ---------- ---------- ---------- ---------- -----MTTPH APQPTSTPQE DRSA------ ----AIAVAA 
WP_084674410.1    ---------- ---------- ---------- ---------- ---------- ----MQSHTV NRREFMAGPH TPQRTSTGQE DRSA------ ----AIAVAA 
WP_052204314.1    ---------- ---------- ---------- ---------- ---------- ---------- -------MAT LIEPEFSTKK DRSA------ ----AFAIAA 
WP_018020699.1    ---------- ---------- ---------- ---------- ---------- ---------- ---------- ---MSSENPS AGSA------ ----LLSVLA 
WP_018582725.1    ---------- ---------- ---------- ---------- ---------- ---------- --------MS ISVDQAQARE DRSA------ ----AIAVTG 
WP_052466858.1    ---------- ---------- ---------- ---------- ---------- ---------- ---MSRHPDP DVADDAEDRE DRSA------ ----AIAVTA 
WP_018297412.1    ---------- ---------- ---------- ---------- ---------- ---------- --------MS ITSDAAREKE DRSA------ ----ALAVTA 
WP_023019080.1    ---------- ---------- ---------- ---------- ---------- ---------- ---------- -----MKTSE DRSA------ ----AIAVTA 
WP_003849612.1    ---MPTVH-- ---------- ---------- ---------- --VLLDAGLF I--YLGAFTM -SDKGDVLQA SMTTKERARE DRSA------ ----AIAVTA 
WP_066797394.1    ---------- ---------- ---------- ---------- ---------- ---------- ---------- -MTTKERARE DRSA------ ----AIAVTA 
WP_082869536.1    ---------- ---------- ---------- ---------- ---------- ---------- ---------- -MTTKERARE DRSA------ ----AIAVTA 
WP_015401556.1    ---------- ---------- ---------- ---------- ---------- ---------- --MSTTSQSA TPPGTAAAKE DRSA------ ----AIAVTA 
WP_085548802.1    ---------- ---------- ---------- ---------- ---------- ---------- ---------- ----MFRSRE DRSA------ ----AIAVTA 
WP_082028509.1    ---------- ---------- ---------- ---------- ---------- ---------- ---------- ----MFRSRE DRSA------ ----AIAVTA 
WP_083666882.1    ---------- ---------- ---------- ---------- ---------- ---------- ---------- -MATQNRPSE DRAA------ ----YVAALG 
WP_029703109.1    ---------- ---------- ---------- ---------- ---------- ---------- -------MST TTQVSQAKSE DRAA------ ----YIAALG 
WP_087062635.1    ---------- ---------- ---------- ---------- ---------- ---------- -------MST QVELKTPKSE DRAA------ ----YIAALG 
WP_075348181.1    ---------- ---------- ---------- ---------- ---------- ---------- -------MST QVELKTPKSE DRAA------ ----YIAVLG 
WP_074505939.1    ---------- ---------- ---------- ---------- ---------- ---------- -------MST QVELKTPKSE DRAA------ ----YIAALG 
WP_003854741.1    ---------- ---------- ---------- ---------- ---------- ---------- -------MST QVELKTPKSE DRAA------ ----YIAALG 
WP_025402998.1    ---------- ---------- ---------- ---------- ---------- ---------- MTAQDSTPTE DPTPNPDSTT DRQA------ ----LIASLG 
WP_082869388.1    ---MNNSL-- ---------- ------DPQS G-GAGATG-- ---------- ---HSTPAQS N--------- -VDEAATARE DRAA------ ----FIAALG 
WP_082738155.1    ---MNNSL-- ---------- ------DSQS G-GAGATG-- ---------- ---HSTPAQS D--------- -VDKAATARE DRAA------ ----FIAALG 
WP_006823332.1    ---MTDSL-- ---------- ------EPQS G-GNGAAG-- ---------- ---HTTPTQA NPAADATGVS DADKAAAARA DRAA------ ----FTAALG 
WP_051461252.1    ---------- ---------- ---------- ---------- ---------- ---------- ---------- ---------- ---------- -----MAALG 
WP_035105598.1    ---------- ---------- ---------- ---------- ---------- ---------- ---------- MDTVNETKKQ DRAA------ ----LIAALG 
WP_068801695.1    ---------- ---------- ---------- ---------- ---------- -----MSTQS DSRQV--AAA TPATQTTAAQ DRAA------ ----LIAALG 
WP_023026385.1    ---------- ---------- ---------- ---------- ---------- ---------- ---------M STNSATEKQE ERQA------ ----LIAALG 
WP_049377155.1    ---------- ---------- ---------- ---------- ---------- ---------- --MTD--NRV EVPSASSAAQ DRQA------ ----LIAALG 
WP_005327687.1    ---------- ---------- ---------- ---------- ---------- ---------- --MTD--NRV EANAAPSSAQ DRQA------ ----LIAALG 
WP_062733543.1    ---------- ---------- ---------- ---------- ---------- ---------- -----MVNAG PGTTTQAAAP DRSA------ ----YVAVLL 
WP_082157585.1    ---------- ---------- ---------- ---------- ---------- ---------- MAGPRVVNAG PGTTIEAAAP DRSA------ ----YVAVLV 
WP_083665049.1    ---------- ---------- ---------- ---------- ---------- ---------- MAGPRVVNAG PGTTTEAAAP DRSA------ ----YVAVLV 
WP_038611196.1    ---------- ---------- ---------- ---------- ---------- ---------- -------MES EQFARTAHAE ERSA------ ----FVATLG 
WP_076598420.1    ---------- ---------- ---------- ---------- ---------- ---------- -------MES TNLAQSRRAE ERSA------ ----FIATLG 
WP_034664146.1    ---------- ---------- ---------- ---------- ---------- ---------- -------MES TKIEQNKRNE ERSA------ ----FIATLG 
WP_071568678.1    ---------- ---------- ---------- ---------- ---------- ---------- ---MSVSVVE KKEPSNGNTQ ERAA------ ----YFATLG 
WP_071567128.1    ---------- ---------- ---------- ---------- ---------- ---------- ---MSVSVGE KVKPSSGNSQ ERAA------ ----YLATLG 
WP_070362587.1    ---------- ---------- ---------- ---------- ---------- ---------- ---MTVSVGE KREPSSGTAQ DRAA------ ----YLATLG 
WP_026196034.1    ---------- ---------- ---------- ---------- ---------- ---------- ---------- -----MNTTQ DRSA------ ----YVATLG 
WP_018580806.1    ---------- ---------- ---------- ---------- ---------- ---------- ---------- -----METQQ DRSA------ ----YIATLG 
WP_066527337.1    ---------- ---------- ---------- ---------- ---------- ------MEEP ---QHEPTSG AQSANAASTQ DRSA------ ----FLATLG 
WP_006840843.1    ---------- ---------- ---------- ---------- ---------- ---------- ---------- -MDSSQDLRT DRSA------ ----YIAALG 
WP_023844108.1    ---------- ---------- ---------- ---------- ---------- ---------- ---------- ---------- --MI------ ----KKFTSL 
WP_018022586.1    ---------- ---------- ---------- ---------- ---------- ---------- ---------- MSSPSVSDAQ DRSA------ ----LLATLG 
WP_050748818.1    ---------- ---------- ---------- ---------- ---------- ---------- -------MES MNLAQSRRAE ERSA------ ----FVATLG 
WP_055989815.1    ---------- ---------- ---------- ---------- ---------- ---------- -----MSTIE RVPDVASPAA DRAA------ ----RLAVTV 
WP_067022589.1    ---------- ---------- ---------- ---------- ---------- ---------- -----MSTTQ RIPDVASPSA DRAA------ ----RLAVTV 
WP_053448107.1    ---------- ---------- ---------- ---------- ---------- ---------- MAQHSQTAPG GGSTGGSSKE QRSS------ ----RRAVTV 
WP_061712418.1    ---------- ---------- ---------- ---------- ---------- ---------- MAQHWQTAPG GGSTGGSSKE QRSS------ ----RRAVTV 
WP_058871660.1    ---------- ---------- ---------- ---------- ---------- ---------- MAQHSQTAPG GGSTGGSSKE QRSS------ ----RRAVTV 
WP_006214308.1    ---------- ---------- ---------- ---------- ---------- ---------- MAQHSQTAPS GGSTGGSSQE QRSS------ ----RRAVTV 
WP_087004477.1    ---------- ---------- ---------- ---------- ---------- ---------- ------MTKP APTPAKPSGE DRSA------ ----RLAVTV 
WP_038373370.1    ---------- ---------- ---------- ---------- ---------- ---------- ---------- -MSTASPSPE DRSA------ ----RVAVTV 
WP_084653666.1    MTQITEPA-- ---------- ------LK-- --SHSADE-- ---------- ---LS--SER TDARPSTLVT AASSHPTSAE DRSA------ ----RIAVTL 
WP_034711901.1    ---------- ---------- ---------- ---------- ---------- ---------- -----MTAPN PQTTPSTSAE DRSA------ ----RIAVSV 
WP_084343293.1    ---------- ---------- ---------- ---------- ---------- ---------- ---------- ---------- ---------- ---------- 
WP_058748385.1    ---------- ---------- ---------- ---------- ---------- ---------M YKRQGTRSRP AERTAESAAE ERSA------ ----RRAVTV 
WP_055684285.1    ---------- ---------- ---------- ---------- ---------- ---------- --MAPAASDP AERTAESAAE ERSA------ ----RRAVTV 
WP_075514562.1    ---------- ---------- ---------- ---------- ---------- ---------- --MAPAASDP AERTVESAAE ERSA------ ----RRAVTV 
WP_058731536.1    ---------- ---------- ---------- ---------- ---------- ---------- --MAPAASDP AERTAESAAE ERSA------ ----RRAVTV 
WP_061225799.1    ---------- ---------- ---------- ---------- ---------- ---------- --MAPAASDP AERTAESAAE ERSA------ ----RRAVTV 
WP_035811030.1    ---------- ---------- ---------- ---------- ---------- ---------- ---MSSPQKS TETRKTRDPE ERSA------ ----FYAVTI 
WP_085528695.1    ---------- ---------- ---------- ---------- ---------- ---------- ---MNSTQSS SRRPKNQSAE EHGA------ ----FYAVTI 
WP_048679645.1    ---------- ---------- ---------- ---------- ---------- ---------- ---MNSTQSS SRRPKNQSAE EHGA------ ----FYAVTI 
WP_007270692.1    ---------- ---------- ---------- ---------- ---------- ---------- ----MSTERN VQPGTTLDGE ERSA------ ----KVAVTL 
WP_071215951.1    ---------- ---------- ---------- ---------- ---------- ---------- ----MSIDRN VQPKPGLDAE ERSA------ ----KIAVTL 
WP_066298240.1    ---------- ---------- ---------- ---------- ---------- ---------- ---MSPNTVR PAPERVQSSE ERSA------ ----RVAVTV 
WP_055241417.1    ---------- ---------- ---------- ---------- ---------- ---------- ---MARTPGT SVPQPVRAAE ERSA------ ----RIAVTV 
WP_026534307.1    ---------- ---------- ---------- ---------- ---------- ---------- ---MTPQPSA KTTDRKRTPE ERNA------ ----TIAVTL 
WP_051298831.1    ---------- ---------- ---------- ---------- ---------- ---------- ---MAEHAQH DETPSARPKA ERNA------ ----TIAVTL 
WP_087074113.1    ---------- ---------- ---------- ---------- ---------- ---------- --------MS IDTSQPQAAE ERSA------ ----RIAVTL 
WP_026544300.1    ---MN----- ---------- ---------- --SH------ ---------- ---------- -DPAPSAKSA ALAGSAASAE ERNA------ ----RVAVTI 
WP_074699293.1    ---MT----- ---------- ---------- --SP------ ---------- ---------- -VE---PPRT ATASIDTTRE DRAA------ ----TIAVTL 
WP_070349770.1    ---------- ---------- ---------- ---------- ---------- ---------- --M---SSSS KAATTASAAE ERSA------ ----RVAVTL 
WP_009358749.1    ---------- ---------- ---------- ---------- ---------- ---------- ------MSPL SGPATTSSAE ERSA------ ----RIAVTL 
WP_066286668.1    ---------- ---------- ---------- ---------- ---------- ---------- --M---SPLS ESSTTASAGE ERSA------ ----RIAVTL 
WP_079598485.1    ---------- ---------- ---------- ---------- ---------- ---------- --M---SSLS QSSTTASAAE ERSA------ ----RIAVTL 
WP_013600098.1    ---------- ---------- ---------- ---------- ---------- ---------- --M---SSLP NPSPTASAAE ERSA------ ----RVAVTL 
WP_017613343.1    ---------- ---------- ---------- ---------- ---------- ---------- ---------- ------MTLI SRVA------ ----AFAGRW 
WP_083683177.1    ---------- ---------- ---------- ---------- ---------- ---------- ---------- --MTDGTSPI ARLA------ ----AAVGRW 
WP_069848981.1    ---------- ---------- ---------- ---------- ---------- ---------- ---------- ---MTGASPI VRLA------ ----SAVGRW 
WP_017571584.1    ---------- ---------- ---------- ---------- ---------- ---------- ---------- ------MTVI KNIA------ ----DFVGRW 
WP_019608392.1    ---------- ---------- ---------- ---------- ---------- ---------- ---------- ------MSVL TRVA------ ----DFVGRW 
WP_017535733.1    ---------- ---------- ---------- ---------- ---------- ---------- ---------- ------MTVI KQVA------ ----DFVGRW 
WP_014911031.1    ---------- ---------- ---------- ---------- ---------- ---------- ---------- ------MTVI KQVA------ ----DFVGRW 
WP_017605477.1    ---------- ---------- ---------- ---------- ---------- ---------- ---------- ------MKVI ERIA------ ----GFVGRW 
WP_067599223.1    ---------- ---------- ---------- ---------- ---------- ---------- ---------- ------MTIV KQVA------ ----DFVGRW 
WP_026449392.1    ---------- ---------- ---------- ---------- ---------- ---------- ---------- ------MGAL RRTA------ ----DLVGRW 
WP_030530420.1    ---------- ---------- ---------- ---------- ---------- ---------- ---------- --MTQRGGIV RRLA------ ----ELAGTW 
WP_015786346.1    ---------- ---------- ---------- ---------- ---------- ---------- ---------- --MGARRGPL TTIV------ ----DFASRW 
WP_048877055.1    ---------- ---------- ---------- ---------- ---------- ---------- ---------- --MRARGGAL LAVA------ ----GFAGRW 
WP_056289455.1    ---------- ---------- ---------- ---------- ---------- ---------- ---------- ------MLAL KNIG------ ----EFVGKW 
WP_057479700.1    ---------- ---------- ---------- ---------- ---------- ---------- ---------- ------MPKL KTVS------ ----EFTGKW 
WP_032406104.1    ---------- ---------- ---------- ---------- ---------- ---------- ---------- ------MPQL KSVS------ ----EFTGKW 
WP_057474610.1    ---------- ---------- ---------- ---------- ---------- ---------- ---------- ------MPQL KTVS------ ----EFTGKW 
WP_045197147.1    ---------- ---------- ---------- ---------- ---------- ---------- ---------- ------MPQL KTVS------ ----EFTGKW 
WP_037195812.1    ---------- ---------- ---------- ---------- ---------- ---------- ---------- ------MPKL KSVS------ ----EFTGKW 
WP_013020902.1    ---------- ---------- ---------- ---------- ---------- ---------- ---------- ------MSAL QRIG------ ----AFTGRW 
WP_085913095.1    ---------- ---------- ---------- ---------- ---------- ---------- ---------- ------MQRV QTVG------ ----DVVGRW 
WP_083680510.1    ---------- ---------- ---------- ---------- ---------- ---------- ---------- ---MGAMQRV QQVG------ ----DVVGRW 
WP_072312725.1    ---------- ---------- ---------- ---------- ---------- ---------- ----MSSTSP SSEPTTAPIG ERIG------ ----RVAGTW 
WP_021010812.1    ---------- ---------- ---------- ---------- ---------- ---------- ---------- --MSSTTPVG ERIG------ ----RVAGTW 
WP_026374259.1    ---------- ---------- ---------- ---------- ---------- ---------- ---------- --MSSTTPVG ERIG------ ----RVAGTW 
WP_013127210.1    ---------- ---------- ---------- ---------- ---------- ---------- -----MAADP TAADPPAHIA TRIG------ ----RRAGTW 
WP_042543663.1    ---------- ---------- ---------- ---------- ---------- ---------- -----MSNDD VPQPPAQSRG ARVS------ ----RIAGTW 
WP_024330926.1    ---------- ---------- ---------- ---------- ---------- ---------- -MSATKQAVA PQTNAQSNKQ DRAA------ ----YIAALG 
WP_070454411.1    ---------- ---------- ---------- ---------- ---------- ---------- -MSATKQAVA PQTNAQSNKQ DRAA------ ----YIAALG 
WP_070162166.1    ---------- ---------- ---------- ---------- ---------- ---------- ---MSPTHSA QQARPAADQS PRSA------ ----RLAVTV 
WP_010525559.1    ---------- ---------- ---------- ---------- ---------- -------MTH TPPSASEARR ATAPASDARA SRGA------ ----RLAVTV 
WP_053411752.1    ---------- ---------- ---------- ---------- ---------- ---------- --------MS TSSNTVVSKE DSSA------ ----KLAVTV 
WP_043058644.1    ---------- ---------- ---------- ---------- ---------- ---------- -----MTKPV NTQQPGRSGE DRSA------ ----RIAVTV 
WP_034501061.1    ---------- ---------- ---------- ---------- ---------- ------MSTN DTREETVPSS VAAKPELSQE DRSA------ ----RIAVTV 
WP_009748208.1    ---------- ---------- ---------- ---------- ---------- ------MSTN DTREEHAPSS VASKPELSQE DRSA------ ----RIAVTV 
WP_048712682.1    ---------- ---------- ---------- ---------- ---------- ------MSTN DTREEHAPSS VASKPELSQE DRSA------ ----RIAVTV 
WP_026459239.1    ---------- ---------- ---------- ---------- ---------- --------MS ASNAQHSPSS QQHGNSQTRE DAQA------ ----RIAVTV 
WP_048684114.1    ---MT----- ---------- ---------- ---------- ---------- -------SPV EPVTSSQPAP AAPRSSASNE DRSA------ ----RRAVTV 
WP_024034865.1    ---MT----- ---------- ---------- ---------- ---------- -------SPV EPVTSSQPAP AAPRSSASNE DRSA------ ----RRAVTV 
WP_052039874.1    ---MT----- ---------- ---------- ---------- ---------- -------SSV EPVTSSQPAP AAPRSSASNE DRSA------ ----RRAVTV 
WP_073327361.1    ---MTSPA-- ---------- ---------- ---------- ---------- ---------Q TPSSSQP-AD PTPAPRRNDE DRSA------ ----YIAVTV 
WP_009750317.1    ---------- ---------- ---------- ---------- ---------- ---------- -------MTT PASRTGASAE GRSA------ ----RTAVTV 
WP_052374882.1    ---------- ---------- ---------- ---------- ---------- ---------- ----MTSPTS PTSPESPSAE DRSA------ ----RIAVTV 
WP_008730879.1    ---MTAPE-- ---------- ------SQNS HSSASSDS-- ---------- ---SRSSASS ASSASSDSSR SSASSDPGAE DRSA------ ----RTAVTV 
WP_017195628.1    ---MTAPE-- ---------- ------SQNS HSSRGSAS-- ---------- ---SRSS--- ---ASSDSSR SSASSDPGAE DRSA------ ----RTAVTV 
WP_026408052.1    ---------- ---------- ---------- ---------- ---------- ---------- ------MTAP ASQTTAPSIE DRSA------ ----RTAVTV 
WP_047121025.1    ---------- ---------- ---------- ---------- ---------- ---------- --------MR RDIDATQTKT ESNS------ ----RIAVLL 
WP_084793079.1    ---------- ---------- ---------- ---------- ---------- ---------- --MLNDSSGV VRDAADTAKI DKDS------ ----RIAVLL 
WP_082689485.1    ---------- ---------- ---------- ---------- ---------- ---------- --MLNDNSGE VRGAAETAKI EKDS------ ----RIAVLL 
WP_073707189.1    ---------- ---------- ---------- ---------- ---------- ---------- --MPNEQPSP FNVEANAKET ERNS------ ----RIAVLL 
WP_066142751.1    ---------- ---------- ---------- ---------- ---------- ---------- --MPNEQPSP FTVEANAKET ERNS------ ----RIAVLL 
WP_068252672.1    ---------- ---------- ---------- ---------- ---------- ---------- -----MTSAE TRPGSPTARE DRSA------ ----RRAVTI 
WP_006591183.1    ---------- ---------- ---------- ---------- ---------- ---------- -----MSEPS SAPTAVSRSE EHSA------ ----KRAVAL 
WP_051176583.1    ---------- ---------- -------M-- ---------- ---------- ------SNNN LGVLEKNRSG QSKTSKLTQE DRSA------ ----TIAVTL 
WP_051112355.1    ---------- ---------- -------M-- ---------- ---------- ------SNNN LGVLEKNRPE QSKTSKLTQE DRSA------ ----TIAVTL 
WP_024111592.1    ---------- ---------- -------M-- ---------- ---------- ------SNNN LGVLEKNRPE QSKTSKLTQE DRSA------ ----TIAVTL 
WP_040158724.1    ---------- ---------- ---------- ---------- ---------- ---------- -MSEATMRET RTATPGASKE DRSA------ ----RVAVTV 
WP_076809929.1    ---------- ---------- ---------- ---------- ---------- ---MTSS--- ----APSPTT EKSARTLTQE DRSA------ ----RIAVTV 
WP_087483842.1    ---------- ---------- ---------- ---------- ---------- ---MATP--- SPAPEDVR-G AAPSAARTSE DRSA------ ----RVAVTV 
WP_012804021.1    ---------- ---------- ---------- ---------- ---------- ---MSTP--- PPAPTHRAGA ASARPARTAE DRSA------ ----RLAVTV 
WP_062946472.1    ---------- ---------- ---------- ---------- ---------- ---MS----- ----TQTPSP APASTARVSE DRSA------ ----RIAVTI 
WP_053917334.1    ---------- ---------- ---------- ---------- ---------- ---MS----- ----TQTPSP APASTARASE DRSA------ ----RIAVTI 
WP_087101635.1    ---MTPSS-- ---------- ---------- -PSPS--S-- ---------- ---ASSSSPS DPESPGTSGD DAHVVASAKE DSSA------ ----RVAVTV 
WP_087134386.1    ---------- ---------- ---------- ---------- ---------- ---------- -------MST ATATRSRAAE DRSA------ ----RLAVSV 
WP_049147025.1    ---------- ---------- ---------- ---------- ---------- ---------- -----MTAPD HAPTDARRAE DRSA------ ----RIAVTV 
WP_078025663.1    ---------- ---------- ---------- ---------- ---------- ---------- -----MTAPD PAPTDARRAE DRSA------ ----RIAVTV 
WP_002855384.1    ---------- ---------- ---------- ---------- ---------- ---------- -----MTAPD PAPTDARRAE DRSA------ ----RIAVTV 
WP_049158216.1    ---------- ---------- ---------- ---------- ---------- ---------- -----MTAPD PAPTDARRAE DRSA------ ----RIAVTV 
WP_017574805.1    ---------- ---------- ---------- ---------- ---------- ---------- ---------- ------MTLI SRIA------ ----ALAGRW 
WP_075845368.1    ---------- ---------- ---------- ---------- ---------- ---------- ---------- --MTQRRGII RATA------ ----ELAGKW 
WP_026417232.1    ---------- ---------- ---------- ---------- ---------- ---------- ---------- -MSTPPQGAV ARVA------ ----ELAGRW 
WP_005464362.1    ---------- ---------- ---------- ---------- ---------- ---------- ---------- --MSTRRGPI AALA------ ----DFVSRW 
WP_017824750.1    ---MNDS--- ---------- ---------- ---------- ---------- -----RTPSS SPAPGHGPTA PKDRAAQKRE DRSA------ ----RIAVTV 
WP_004009932.1    ---------- ---------- ---------- ---------- ---------- --------MT TQTNTRTDNQ SAAPKALTPE DRSA------ ----LKAVTI 
WP_004010396.1    ---------- ---------- ---------- ---------- ---------- --------MT TQTNTRTDNQ SVAPKALTPE DRSA------ ----LKAVTI 
WP_004008203.1    ---------- ---------- ---------- ---------- ---------- --------MT TQTNTRTDNQ SVAPKALTPE DRSA------ ----LKAVTI 
WP_076463350.1    ---------- ---------- ---------- ---------- ---------- --------MT DHVRESTLPS TPVSGAASCE DRSA------ ----RIAVTV 
WP_058237486.1    ---MSHE--- ---------- ---------- ---------- ---------- ------HNNE STTNVLDSQQ DHSSARLNPE DRSA------ ----RRAATV 
WP_070725508.1    ---MSHE--- ---------- ---------- ---------- ---------- ------HNNE STTNVLDSQQ DHSSARPNPE DRSA------ ----RRAATV 
WP_034219824.1    ---------- ---------- ---------- ---------- ---------- ---------- MSPTHDSPQA PAVPAAMSSE DRSA------ ----RIAVTV 
WP_073983854.1    ---------- ---------- ---------- ---------- ---------- ---------- -MSTSDSVST QSSPPTLSSE DRSA------ ----RIAVTV 
WP_003795936.1    ---------- ---------- ---------- ---------- ---------- ---------- -MSTSDA--V TTQSPVLSSE DRSA------ ----RIAVTV 
WP_060565959.1    ---------- ---------- ---------- ---------- ---------- ---------- -MSTSDA--V TTQSPVLSSE DRSA------ ----RIAVTV 
WP_021612008.1    ---------- ---------- ---------- ---------- ---------- ---------- -MSTSDA--V TTQSPTLSSE DRSA------ ----RIAVTV 
WP_070574871.1    ---MAPGN-- ---------- ---------- TNSPN----- ---------- -----DSSDS --GAGTSSAI RTSRAAGDQQ TRSA------ ----RLAVTA 
WP_019175803.1    ---MAPGN-- ---------- ---------- TNSPK----- ---------- -----DDSGR --GSGTSSAV PTSGAGSDQQ TRSA------ ----RLAVTA 
WP_070428154.1    ---MAPGN-- ---------- ---------- TNSPS----- ---------- -----EDSGR --GSGTSSAV HTGRAAGDQQ TRSA------ ----RLAVTA 
WP_061942140.1    ---MAPGN-- ---------- ---------- TNSPS----- ---------- -----SDSGR --GSGTSSAA HTGRAAGDQQ TRSA------ ----RLAVTA 
WP_070515174.1    ---MAPGN-- ---------- ---------- TNSPS----- ---------- -----SDSGR --GSGTSSAV HTGRAAGDQQ TRSA------ ----RLAVTA 
WP_005881766.1    ---------- ---------- ---------- ---------- ---------- ---------- ---------- -----MNPQE QRSA------ ----RVAVTI 
WP_019158178.1    -----ME--- ---------- ---------- DEHPD----- ---------- -----TR--T SAAKEIGQTG PHDPVAQRRT ERNA------ ----RIAVTI 
WP_009883647.1    ---MSDS--- ---------- ---------- STPPA----- ---------- -----GSPQT PNPHSHSGQT SPSPAQQPKA DRSS------ ----IIAVTA 
WP_009380488.1    ---------- ---------- ---------- ---------- ---------- ---------- ---------- ---------- ---------- -------MTA 
WP_025777365.1    ---------- ---------- ---------- ---------- ---------- ---------- -----MPAHQ ASGGTAAPAA DRSS------ ----IIAVTA 
WP_062862421.1    ---MSH---- ---------- ---------- ---------- ---------- ---------- -----TPAHQ TSGSTAAPAA DRSS------ ----IIAVTA 
WP_052239866.1    ---MSH---- ---------- ---------- ---------- ---------- ---------- -----TPAHQ TSGSTAAPAA DRSS------ ----IIAVTA 
WP_070771756.1    ---------- ---------- ---------- ---------- ---------- ---------- --------MS QSSGGATTAE DRSA------ ----LIASVV 
WP_070452309.1    ---------- ---------- ---------- ---------- ---------- ---------- --------MS QSRRGATTAE DRSA------ ----LIASVV 
WP_070840678.1    ---------- ---------- ---------- ---------- ---------- ---------- --------MS QSSGGATTAE DRSA------ ----LIASVV 
WP_070816790.1    ---------- ---------- ---------- ---------- ---------- ---------- --------MS LSSGGATTAE DRSA------ ----LIASVV 
WP_070569332.1    ---------- ---------- ---------- ---------- ---------- ---------- --------MS QSSGGATTAE DRSA------ ----LIASVV 
WP_048707248.1    ---------- ---------- ---------- ---------- ---------- ---------- --MSATLQKA ASAQTVQQKE ERAA------ ----YIAALG 
WP_004806065.1    ---------- ---------- ---------- ---------- ---------- ---------- --MSATLQKA ASAQTVQQKE ERAA------ ----YIAALG 
WP_004600759.1    ---------- ---------- ---------- ---------- ---------- ---------- ---------M SEQPATTKAA DAGA------ ----YRAALG 
WP_046643583.1    ---------- ---------- ---------- ---------- ---------- ---------- ---------M SEQPATTKAA DAGA------ ----YRAALG 
WP_055122966.1    ---------- ---------- ---------- ---------- ---------- ---------- ----MPHRPA TPATQRIENQ HRAY------ ----FLAAVG 
WP_055177880.1    ---------- ---------- ---------- ---------- ---------- ---------- ---------- --MPEPTAAQ GRTF------ ----YLAALG 
WP_014010311.1    ---------- ---------- ---------- ---------- ---------- ---------- --------MD APEHSSPQNA DRSA------ ----YVATLG 
WP_073884001.1    ---------- ---------- ---------- ---------- ---------- ---------- --------MD APEHSSPQNA DRSA------ ----YVATLG 
WP_084452251.1    ---------- ---------- ---------- ---------- ---------- ---------- --------MS SQPAVATATE ERSG------ ----YIAVLV 
WP_035962478.1    ---------- ---------- ---------- ---------- ---------- ---------- ---MVSAASS GAAAPARNTA DRAA------ ----YVAVLA 
WP_012398267.1    ---------- ---------- ---------- ---------- ---------- ---------- -MSASPASAP QNDAAAGRSE DRAA------ ----YVAVLV 
WP_058954864.1    ---------- ---------- ---------- ---------- ---------- ---------- -MSASPASAP QNDAAAGRSE DRAA------ ----YVAVLV 
WP_019309151.1    ---------- ---------- ---------- ---------- ---------- --------MS SPASPADATG HD-AAAQSSA DRAA------ ----YVAVLV 
WP_059281203.1    ---------- ---------- ---------- ---------- ---------- --------MS SPASPADATG HD-AAAQSSA DRAA------ ----YVAVLV 
WP_047978259.1    ---------- ---------- ---------- ---------- ---------- --------MS SPASPADATG HD-AAAQSSA DRAA------ ----YVAVLV 
WP_079064164.1    ---------- ---------- ---------- ---------- MDH------- -------LQD ADASTPVAAA VVPAEDTAAA DRTA------ ----RRAVTV 
WP_078873741.1    ---------- ---------- ---------- ---------- ---------- ---------- ---------- ---------- ---------- -------MTV 
WP_078858351.1    ---------- ---------- ---------- ---------- ---------- ---------- ---------- ---------- ---------- -------MTV 
WP_030889339.1    ---------- ---------- ---------- ---------- --MAH-EQTD Q-------RT ETPPAAAPEG DSPEGGSPAA DRAA------ ----RLAVTV 
WP_058044971.1    ---------- ---------- ---------- ---------- ---------- ---------- ---------M STPRIAPTAA DRTA------ ----RLAVTV 
WP_071374189.1    ---------- ---------- ---------- -----MPIER VRHFN-RNSP P------AEE PAEESDVPAG SRAHGDLPSS GRAA------ ----RRAVTL 
WP_030670837.1    ---------- ---------- ---------- ---------- ---------- ---------- -MPTEQLSQR PAPTGDLPAS DRAA------ ----RRAVTV 
WP_053700436.1    ---------- ---------- ---------- ---------- ---------- ---------- -MPTEQLSQR PAPAGDLPAS DRAA------ ----RRAVTV 
WP_030634154.1    ---------- ---------- ---------- ---------- ---------- ---------- -MPTEQLSQR PAPTGDLPAS DRAA------ ----RRAVTV 
WP_078653944.1    ---------- ---------- ---------- ---------- ---------- --------MD AAAASPDGGP APVHGDLPAS DRAA------ ----RRAVTV 
WP_051797757.1    ---------- ---------- ---------- ---------- ---------- ---------- ---------- ------MPAS DRAA------ ----RRAVTI 
WP_051716843.1    ---------- ---------- ---------- ---------- ---------- ------MRSE HRDDREPGTA PAPSADTTAG DRGS------ ----LRAVTL 
WP_033304993.1    ---------- ---------- ---------- ---------- ---------- ---------- ---------- -MSPDQPASD DKAA------ ----RRAVTV 
WP_065847204.1    ---------- ---------- ---------- ---------- ---------- ---------- ---------- -MTPDQPASD DKAA------ ----RRAVTV 
WP_078640085.1    ---------- ---------- ---------- ---------- ---------- ---------- ------MQKE QITPDQPVSD DKAA------ ----RRAVTV 
WP_078494632.1    ---------- ---------- ---------- ---------- ---------- ---------- ------MQKE QITPDQPVSD DKAA------ ----RRAVTV 
WP_051674071.1    ---------- ---------- ---------- ---------- ---------- ---------- ------MRTE QKAPDQPGSD DRAA------ ----RLAVTV 
WP_014044396.1    ---------- ---------- ---------- ---------- ---------- ---------- ------MLSE QKTPDQPGSD DKAA------ ----RLAVTV 
WP_086816051.1    ---------- ---------- --------MR REQP------ ---------E ---------- PPANTEPSAP APSAPDDGAE QRGA------ ----RRAVTL 
WP_078875153.1    ---MRT-GPG ---------- -R-AFSRTVR REQP------ ---------E ---------- PPANTEPSAP APSA-PDGAE QRGA------ ----RRAVTL 
WP_078872759.1    ---------- ---------- --------MR TEQP------ ---------E ---------- PPANTEPSAP APSA-PDGAE QRGA------ ----RRAVTL 
WP_027737157.1    ---------M ---------- -R-TEQ-QNA SPSP------ ---------D ---------- DP----SGPG GPSGTPDAAE QRGA------ ----RRAVTV 
WP_053748889.1    ---------- ---------- ---------- ---------- ---------- ---------- -MSRTVSTEQ SEHHVRDAVG DRSA------ ----RRAVTV 
WP_031086395.1    ---------- ---------- ---------- ---------- ---------- ---------M RTERTERAER NDPLATDPTG DRSA------ ----RRAVTV 
WP_031036130.1    ---------- ---------- ---------- ---------- ---------- ---------M RTERPERP-- ----SNDVTA DRNA------ ----RRAVTV 
WP_053140185.1    ---------- ---------- ---------- ---------- ---------- ---------M RTERPEHLSN DSNAGDDATG DRSA------ ----RRAVTV 
WP_037852465.1    ---------- ---------- -------MRS SETP------ ---------- ---------- ----TAVTGT APSADGGGPA DRAA------ ----RRAVTV 
WP_030379523.1    ---------- ---------- -------MQS SQSPT----- ---------- ----PT---- --T----GSP TGAGGGPAPA DRAA------ ----RRAVTV 
WP_050811183.1    ---------- ---------- -------MRN SQSPA----- ---------- ----PA---- --T----GSP TG-TGGPAPA DRAA------ ----RRAVTV 
WP_086731447.1    ---------- ---------- -------MQS SEAP------ ---------- ---------- ----RTTTGT TPNAAGSAPA DRAA------ ----RRAVTV 
WP_009192432.1    ---MRSSETP ---------- -T-SSGAPTD ADGPA----- ---------- ----PT---- --RGPADAGH PANAGGPAPA DRAA------ ----RRAVTV 
WP_030308059.1    ---------- ---------- ---------- ---------- ---------- ---------- --------MT PRSGAGDGAK DRAA------ ----RHAVTL 
WP_085478770.1    ---------- ---------- ---------- ---------- ---------- ---------- --------MT PRSGAGDGAK DRAA------ ----RRAVTL 
WP_037788116.1    ---------- ---------- ---------- ---------- ---------- ---------- --------MT SRSGAEDGAK DRAA------ ----RRAVTL 
WP_030695505.1    ---------- ---------- ---------- ---------- ---------- ---------- --------MT PRSGADDGAK DRAA------ ----RRAVTL 
WP_047139134.1    ---------- ---------- ---------- ---------- ---------- ---------- --------MT PRSGADDGAK DRAA------ ----RRAVTL 
WP_046088031.1    ---MRK-GPP ---------- -E-AFHRAVR SESKS----- ---------- ----SAADSS TSSTTAGQAP PPSPEEPAAA DRAA------ ----RRAVTV 
WP_062779423.1    ---------- ---------- ---------- ---------- ---------- ---------M HRAVQPEQKL HDPAEAPGAA DKAA------ ----RRAVTV 
WP_076687078.1    ---------- ---------- ---------- ---------- ---------- ---------M HRAVQPEQKL HDPAEAPGAA DKAA------ ----RRAVTV 
WP_051764303.1    ---------- ---------- ---------- ---------- ---------- ---------- -MSSEQKPPT VSAPTAPDPA DRAA------ ----RRAVTV 
WP_030354324.1    ---------- ---------- ---------- ---------- ---------- ---------- ----MPSAST VPASPAPDST DRAA------ ----RRAVTV 
WP_047312629.1    ---------- ---------- ---------- ---------- ---------- -------MAS ERSNAPSSTS GAAAVETPKQ RRAA------ ----LVAVTA 
WP_038569536.1    ---------- ---------- ---------- -----MTNEQ ---------H PTPATTDS-- ---ATTHSTS GADAVETPAQ RRAA------ ----MIAVTV 
WP_074045756.1    ---------- ---------- ---------- ---------- ---------- --------MT TDSATTHSTS GADAVETPAQ RRAA------ ----MIAVTV 
WP_074040259.1    ---------- ---------- ---------- ---------- ---------- --------MT TDSATTHSTS GADAVETPAQ RRAA------ ----MIAVTV 
WP_062256055.1    ---------- ---------- ---------- ---------- ---------- --------MT TDSATTHSTS GADAVETPAQ RRAA------ ----MIAVTV 
WP_066494471.1    ---------- ---------- ---------- ---------- ---------- ---------- --MIPAPSQQ TAPAPAPSSA DRDA------ ----KLAVTV 
WP_044577767.1    ---------- ---------- ---------- ---------- ---------- ---------- ---MPQSTIA TSKTTEPATA DRTA------ ----LIAVTV 
WP_015935671.1    ---------- ---------- ---------- -----MLEAT ---------- KSQK------ ------SPEG APLNPALAAE SRIA------ ----RVAVTV 
WP_024818897.1    ---------- ---------- ---------- -----MLEAT ---------- NSPSK----- -----TEEPA APVNPALAAE AKIA------ ----RIAVTV 
WP_056428412.1    ---------- ---------- ---------- ------MLEA ---------- TKTSSA---- --PET---GA VPANPALAAE AKIA------ ----RIAVTI 
WP_081353961.1    ---------- ---------- ---------- ---------- ---------- ---------- ---------- ---------- --ML------ ----QKLTLL 
WP_074974460.1    ---------- ---------- ---------- ---------- ---------- ---------- ---------- ---------- --ML------ ----QKLTLL 
WP_074974460.1    ---------- ---------- ---------- ---------- ---------- ---------- ---------- ---------- --ML------ ----QKLTLL 
WP_074775414.1    ---------- ---------- ---------- ---------- ---------- ---------- ---------- ---------- --ML------ ----QKLTLL 
WP_038148029.1    ---------- ---------- ---------- ---------- ---------- ---------- --M------- -KVSVLMSLI RSIN------ ----HLFNSY 
WP_038149275.1    ---------- ---------- ---------- ---------- ---------- ---------- --M------- -KVSVLMSLI RSIN------ ----HLFNSY 
WP_005386394.1    ---------- ---------- ---------- ---------- ---------- ---------- --M------- -KVSAFMSII RSLN------ ----HLFNSY 
WP_015414176.1    ---------- ---------- ---------- -MNLR----- ---------- ------FFTY FFIV--DTMP LFSHPSAMTF HALP------ ----QFIEKQ 
WP_083232534.1    ---------- ---------- ---------- ---------- ---------- ---------- --MPISKEIL STVSETVEKG SRMR------ ----DYFSLL 
WP_067515325.1    ---------- ---------- ---------- ---------- ---------- ---------- ---------- ---------- ---------- -----MLSLL 
WP_067584536.1    ---------- ---------- ---------- ---------- ---------- ---------- ---------- ---------- ---------- -----MLSLL 
WP_034970176.1    ---------- ---------- ---------- ---------- ---------- ---------- ---------- ---------- ---------- -----MKALL 
WP_019529569.1    ---------- ---------- ---------- ---------- ---------- ---------- ---------- ---------- ---------- -----MLLKY 
WP_018701838.1    ---------- ---------- ---------- ---------- ---------- ---------- ---------- -----MIEKL GNIV------ ----KFITKY 
WP_086104352.1    MAVLKKSFYT IFYFAALIFF LA-FAFTTFQ Q-LHH----- ---------- ------WAGW FLA---LCF- --FSLAIA-F KGHP------ ----LLKGFV 
WP_018614691.1    MATTKRSVYF IFYILASVFL LA-YLAMTIG G-LHD----- ---------- ------WSGW LLM---LAFT ---SLAVA-F RGNK------ ----MLRGLS 
WP_014219084.1    ---------- ---------- ---------- ---------- ---------- ---------- ---------- ---------- ---------- -----MKGHS 
WP_076370107.1    --MNNFNIYK VTAGLSVICL LI-STTLFFR GST-E----- ---------- ------QTGP FLI---ALFV ---TLAVS-F RGFK------ ----QLKGFS 
WP_008202321.1    ---------- ---------- -------MFS G-I-A----- ---------- ------NASF LWI---GFFF ---ICAIS-F LGNP------ ----NLRGYA 
WP_084088017.1    ----MKKLYQ ALLYVSMGCV VL-LTGLWVA GYGPA----- ---------- ------VLGP VTI---AMFA ---TLALGVR STDT------ ----LFKSFS 
WP_051908087.1    ---------- ---------- ------MILT GNL-E----- ---------- ------HSGL LIL---GFFA ---LLAIG-F NGYE------ ----KTKGLI 
WP_072879363.1    -----MTIYT IALGLAGLLF LI-IIGMAIT GHI-D----- ---------- ------QAGL FIL---GFFA ---LLAFG-F NGYE------ ----KMKGLI 
WP_028663509.1    ---------- ---------- ---------- ---------- ---------- ---------- ---------- ---------- ---------- -----MKNYL 
WP_028523612.1    ---------- ---------- ---------- ---------- ---------- ---------- ---------- ---------- ---------- -----MKNYL 
WP_071501164.1    ---------- ---------- ---------- ---------- ---------- ---------- ---------- ----MKSE-T NEKS------ ----SLSNLL 
WP_077921674.1    ---------- ---------- ---------- ---------- ---------- ---------- ---------- ----MKSE-T NARS------ ----SYQNLI 
WP_077129317.1    ---------- ---------- ---------- ---------- ---------- ---------- ---------- ----MHGE-T NNRS------ ----SYRNLI 
WP_009280360.1    ---------- ---------- ---------- ---------- ---------- ---------- ---------- ----MKSE-T NAKS------ ----SYRNLI 
WP_046576300.1    ---------- ---------- ---------- ---------- ---------- ---------- ---------- ----MKAE-T NERS------ ----SYSNLI 
WP_005043213.1    ---------- ---------- ---------- ---------- ---------- ---------- ---------- ---MSLLDRL ERIG------ ----GFASTY 
WP_049996593.1    ---------- ---------- ---------- ---------- ---------- ---------- ---------- ---MSVLDTL ERIS------ ----EGASTY 
WP_009375964.1    ---------- ---------- ---------- ---------- ---------- ---------- ---------- ---MSGTSIV SRVS------ ----QYASRY 
WP_004042112.1    ---------- ---------- ---------- ---------- ---------- ---------- ---------- ---MNARSTL ERLS------ ----ELANTY 
WP_007542525.1    ---------- ---------- ---------- ---------- ---------- ---------- ---------- -----MLSAL RRLS------ ----ELANTY 
WP_076607648.1    ---------- ---------- ---------- ---------- ---------- ---------- ---------- ---MSTQSLL ERIG------ ----QFTSKY 
WP_006183804.1    ---------- ---------- ---------- ---------- ---------- ---------- ---------- ---MTVQRSV ERIG------ ----AVTSKY 
WP_006430456.1    ---------- ---------- ---------- ---------- ---------- ---------- ---------- ---MSWQRTL ERIG------ ----TITSKY 
WP_066411880.1    ---------- ---------- ---------- ---------- ---------- ---------- ---------- --MSIGTDGI RRAS------ ----RIASKY 
WP_059058191.1    ---------- ---------- ---------- ---------- ---------- ---------- ---------- ---------- --MA------ ----RVASKY 
WP_075752084.1    ---------- ---------- ---------- ---------- ---------- ---------- ---------- ------MAFL EKIA------ ----MTITKL 
WP_026319488.1    ---------- ---------- ---------- ---------- ---------- ---------- ---------- -----MRNVL EKTA------ ----DFVCRW 
WP_037351426.1    ---------- ---------- ---------- ---------- ---------- ---------- ---------- -----MRNVL EKTA------ ----DFVCRW 
WP_007932960.1    ---------- ---------- ---------- ---------- ---------- ---------- ---------- -----MVTFL EKLA------ ----ALVCKY 
WP_018703670.1    ---------- ---------- ---------- ---------- ---------- ---------- ---------- ------MKIL EMLA------ ----RGICKG 
WP_027938454.1    ---------- ---------- ---------- ---------- ---------- ---------- ---------- ------MKIL EMLA------ ----RGICKG 
WP_021167662.1    ---------- ---------- ---------- ---------- ---------- ---------- ---------- ------MKYL EKLA------ ----QFICRN 
WP_066237271.1    ---------- ---------- ---------- ---------- ---------- ---------- ---------- -----MMKYL EKLA------ ----QFICRH 
WP_053968843.1    ---------- ---------- ---------- ---------- ---------- ---------- ---------- ---------- --MS------ ----RAASKY 
WP_004965612.1    ---------- ---------- ---------- ---------- ---------- ---------- ---------- ---------- --MS------ ----RAASKY 
WP_049943846.1    ---------- ---------- ---------- ---------- ---------- ---------- ---------- ---------- --MS------ ----RAASKY 
WP_050007540.1    ---------- ---------- ---------- ---------- ---------- ---------- ---------- ---------- --MS------ ----RAASKY 
WP_008311731.1    ---------- ---------- ---------- ---------- ---------- ---------- ---------- ---------- --MS------ ----RAASKY 
WP_086888481.1    ---------- ---------- ---------- ---------- ---------- ---------- ---------- ---MNSLALL ERVS------ ----QLTSKY 
WP_074632889.1    ---------- ---------- ---------- ---------- ---------- ---------- ---------- ---------- --ML------ ----QRLALL 
WP_071164739.1    ---------- ---------- ---------- ---------- ---------- ---------- ---------- MTTANKSEQS LRSA------ ----LTAAIG 
WP_010119182.1    ---------- ---------- -------MSS P--------- ---------- --------NS --TPDADRSA APAAEPQQSA DRSA------ ----YIATLG 
WP_006681854.1    ---------- ---------- ---------- ---------- ---------- ---------- -----MTAPA PQTPAPSAQE DRSA------ ----KIAVTV 
WP_074661446.1    ---------- ---------- ---------- ---------- ---------- ---------- -------MSK KMKLNVRSSE DRSA------ ----LIAVTV 
WP_082160112.1    ---------- ---------- ---------- ---------- ---------- ---------- ----MTAMSK KMKLNVRSSE DRSA------ ----LIAVTV 
WP_068538818.1    ---------- ---------- ---------- ---------- ---------- ---------- ---------M EREHMSKRSE DRSA------ ----LIAVSV 
WP_062613623.1    ---------- ---------- ---------- ---------- ---------- ---------- ---------M EREHMSKRSE DRSA------ ----LIAVSV 
WP_023509735.1    ---------- ---------- ---------- ---------- ---------- ---------- ---------- ------MNRI VSLG------ ----RFISGH 
WP_062251732.1    ---------- ---------- ---------- ---------- ---------- ---------- ---------- -----MPRLA HRFS------ ----ALVTRF 
WP_003363559.1    ---------- ---------- ---------- ---------- ---------- ---------- ---------- ------MKYF YKVS------ ----DLAGKY 
WP_005979145.1    ---------- ---------- ---------- ---------- ---------- ---------- ---------- ------MKLL NKLS------ ----DFLGKY 
WP_008698145.1    ---------- ---------- ---------- ---------- ---------- ---------- ---------- ------MKLL NKLS------ ----DFLGKY 
WP_068719821.1    ---------- ---------- ---------- ---------- ---------- ---------- ---------- ----MTANVL QSVS------ ----QFFTKY 
WP_068719827.1    ---------- ---------- ---------- ---------- ---------- ---------- ---------- -------MSL KRCV------ ----QFCTKY 
WP_014128521.1    ---------- ---------- ---------- ---------- ---------- ---------- ---------- --------ML DKLI------ ----RWSTRY 
WP_012938152.1    ---------- ---------- ---------- ---------- ---------- ---------- ---------- --------ML DAIV------ ----RFCTRY 
WP_028574692.1    ---------- ---------- ---------- ---------- ---------- ---------- ---------- ------MNFI SRLS------ ----SLALKW 
WP_065360980.1    ---------- ---------- ---------- ---------- ---------- ---------- ---------- ---------M KQVC------ ----ALIGKF 
WP_020310608.1    ---------- ---------- ---------- ---------- ---------- ---------- ---------- ---------M KKVC------ ----ALIGKY 
WP_036202562.1    ---------- ---------- ---------- ---------- ---------- ---------- ---------- ---------M KKVC------ ----ALIGKY 
WP_014015281.1    ---------- ---------- ---------- ---------- ---------- ---------- ---------- ---------M KKVC------ ----ALIGKY 
WP_054335957.1    ---------- ---------- ---------- ---------- ---------- ---------- ---------- ---------M KKVC------ ----ALIGKY 
WP_009144607.1    ---------- ---------- ---------- ---------- ---------- ---------- ---------M NEQNSVLNII GKVS------ ----GFLSKY 
WP_079651946.1    ---------- ---------- ---------- ---------- ---------- ---------- ---------- ------MEKL NKIS------ ----NKIVQN 
WP_009080705.1    ---------- ---------- ---------- ---------- ---------- ---------- ---------- ------MEKL NKIS------ ----NKIVQN 
WP_005365364.1    ---------- ---------- ---------- ---------- ---------- ---------- ---------- ------MKKL NKIS------ ----NKIVQN 
WP_066606398.1    ---------- ---------- ---------- ---------- ---------- ---------- ---------- ---MSASTAL FSAA------ ----AWIERR 
WP_015773136.1    ---------- ---------- ---------- ---------- ---------- ---------- ---------- --------ML RTLA------ ----QWIERN 
WP_012475717.1    ---------- ---------- ---------- ---------- ---------- ---------- ---------- ---------- ---M------ ----NTIHRH 
WP_031482951.1    ---------- ---------- ---------- ---------- ---------- ---------- ---------- --------MS YLVC------ ----RFIERH 
WP_085101625.1    ---------- ---------- ---------- ---------- ---------- ---------- ---------- --------MI YSIC------ ----KFVERH 
WP_010026952.1    ---------- ---------- ---------- ---------- ---------- ---------- ---------- ------MKAV VATG------ ----QFLGKY 
WP_028976127.1    ---------- ---------- ---------- ---------- ---------- ---------- ---------- ------MKAV VATG------ ----QFLGKY 
WP_028983389.1    ---------- ---------- ---------- ---------- ---------- ---------- ---------- ------MKAV VATS------ ----QFLGKY 
WP_023509734.1    ---------- ---------- ---------- ---------- ---------- ---------- ---------- ------MKVV VSTG------ ----QFLGKY 
WP_066623722.1    ---------- ---------- ---------- ---------- ---------- ---------- ---------- ------MDFI ETLG------ ----KLVGKY 
WP_053242673.1    ---------- ---------- ---------- ---------- ---------- ---------- ---------- --------MI EKIS------ ----KLCNKY 
WP_007060839.1    ---------- ---------- ---------- ---------- ---------- ---------- ---------- ------MNFI EKIG------ ----KMLGKY 
WP_018702027.1    ---------- ---------- ---------- ---------- ---------- ---------- ---------- ------MEGI MKIS------ ----QFITRL 
WP_084159895.1    ---------- ---------- ---------- ---------- ---------- ---------- ---------- ------MRFI RTLS------ ----NYITQY 
WP_019554059.1    ---------- ---------- ---------- ---------- ---------- ---------- ---------- --------MI NNIA------ ----GIITRL 
WP_048514155.1    ---------- ---------- ---------- ---------- ---------- ---------- ---------- ------MAVL RQIC------ ----DFITKY 
WP_075515687.1    ---------- ---------- ---------- ---------- ---------- ---------- ---------- ----MAAKKN RSLL------ ----EIIPKY 
WP_071554651.1    ---------- ---------- ---------- ---------- ---------- ---------- ---------- ----MAAKKN RSLL------ ----EIIPKY 
WP_069588538.1    ---------- ---------- ---------- ---------- ---------- ---------- ---------- ----MATKKN RSLL------ ----EIIPKY 
WP_011392111.1    ---------- ---------- ---------- ---------- ---------- ---------- ---------- ----MATKKN RSLL------ ----EIIPKY 
WP_071549630.1    ---------- ---------- ---------- ---------- ---------- ---------- ---------- ----MATKKN RSLL------ ----EIIPKY 
WP_040057342.1    ---------- ---------- ---------- ---------- ---------- ---------- ---------- ------MNLV NQIS------ ----TLANKY 
WP_019392812.1    ---------- ---------- ---------- ---------- ---------- ---------- ---------- ------MNLV NQIS------ ----TLANKY 
WP_047985591.1    ---------- ---------- ---------- ---------- ---------- ---------- ---------- ------MKAI TGLS------ ----NFAQKY 
WP_038483439.1    ---------- ---------- ---------- ---------- ---------- ---------- ---------- ------MKQI ETIS------ ----SFAGKY 
WP_055736796.1    ---------- ---------- ---------- ---------- ---------- ---------- ---------- ------MKQI ETIS------ ----SFAGKY 
WP_042416051.1    ---------- ---------- ---------- ---------- ---------- ---------- ---------- ------MKFL ASVS------ ----TFAGRY 
WP_042397391.1    ---------- ---------- ---------- ---------- ---------- ---------- ---------- ------MRVL SGVS------ ----SFAGRF 
WP_045213526.1    ---------- ---------- ---------- ---------- ---------- ---------- ---------- ------MPLI DKLS------ ----CIAFKW 
WP_042416643.1    ---------- ---------- ---------- ---------- ---------- ---------- ---------- ---------- ---M------ ----SGIQKY 
WP_013180027.1    ---------- ---------- ---------- ---------- ---------- ---------- --------MY QILTVFSDIF ENIK------ ----RLAENY 
WP_013999009.1    ---------- ---------- ---------- ---------- ---------- ---------- --------MD RGAIQLKKTL WKLT------ ----KFSEDY 
WP_011170597.1    ---------- ---------- ---------- ---------- ---------- ---------- --------MD RGAIQLKKTL WKLT------ ----KFSEDY 
WP_012068194.1    ---------- ---------- ---------- ---------- ---------- ---------- --------MN TGSVWLKKTL WKLT------ ----KFSEDY 
WP_012193041.1    ---------- ---------- ---------- ---------- ---------- ---------- --------MN TRSIVIKKTL WKLT------ ----KFSEDY 
WP_011868711.1    ---------- ---------- ---------- ---------- ---------- ---------- --------MN NGSIQIKKTL WKLT------ ----KFSEDY 
WP_008540661.1    ---------- ---------- ---------- ---------- ---------- ---------- ---------- -----MLQVF VTLS------ ----RLANKY 
WP_005429868.1    ---------- ---------- ---------- ---------- ---------- ---------- ---------- ---------- -MLS------ ----RFANKT 
WP_016474659.1    ---------- ---------- ---------- ---------- ---------- ---------- ---------- ---------- -MLS------ ----RFANKT 
WP_016474661.1    ---------- ---------- ---------- ---------- ---------- ---------- ---------- ------MNTF LMIS------ ----RFMNKT 
WP_005429866.1    ---------- ---------- ---------- ---------- ---------- ---------- ---------- ------MNTF LMIS------ ----RFMNKT 
WP_009382889.1    ---------- ---------- ---------- ---------- ---------- ---------- ---------- ---------M SRVS------ ----QFVTQT 
WP_081755081.1    ---------- ---------- ---------- ---------- ---------- ---------- ---------- --------ML KSIS------ ----NIAGKY 
WP_066074895.1    ---------- ---------- ---------- ---------- ---------- ---------- ---------- ---------- MDIS------ ----GTVGRF 
WP_027117518.1    ---------- ---------- ---------- ---------- ---------- ---------- ---------- ---------M RRIS------ ----DFIEKY 
WP_069977650.1    ---------- ---------- ---------- ---------- ---------- ---------- ---------- ---------M QKIA------ ----RIISKY 
WP_032091897.1    ---------- ---------- ---------- ---------- ---------- ---------- ---------- ------MKYL QFIN------ ----ELLSKY 
WP_051982597.1    ---------- ---------- ---------- ---------- ---------- ---------- ---------- ------MRYL HAIN------ ----VFLSKY 
WP_004604265.1    ---------- ---------- ---------- ---------- ---------- ---------- ---------- ------MKKI GKIA------ ----TFLSTN 
WP_066662763.1    ---------- ---------- ---------- ---------- ---------- ---------- ---------- ------MRAL STIG------ ----SVLTRY 
WP_027640196.1    ---------- ---------- ---------- ---------- ---------- ---------- ---------- ------MEKM KKIS------ ----GFLSAK 
WP_005838323.1    ---------- ---------- ---------- ---------- ---------- ---------- ---------- ------MSIL NKVS------ ----NFITKY 
WP_007287762.1    ---------- ---------- ---------- ---------- ---------- ---------- ---------- ------MKSI AKIS------ ----NFASKY 
WP_080906762.1    ---------- ---------- ---------- ---------- ---------- ---------- ---------- ------MKTL GRIV------ ----TTLTRY 
WP_005612174.1    ---------- ---------- ---------- ---------- ---------- ---------- ---------- --MSRLLHTL EKIA------ ----SLLTKY 
WP_055182560.1    ---------- ---------- ---------- ---------- ---------- ---------- ---------- --MEHVTNAL SRLS------ ----SVLTKY 
WP_006428658.1    ---------- ---------- ---------- ---------- ---------- ---------- ---------- --MEQITKVL SRIS------ ----SVLTKY 
WP_055282817.1    ---------- ---------- ---------- ---------- ---------- ---------- ---------- --MEQITKVL SRIS------ ----SVLTKY 
WP_022415071.1    ---------- ---------- ---------- ---------- ---------- ---------- ---------- --MEQITKVL SRIS------ ----SVLTKY 
WP_055152343.1    ---------- ---------- ---------- ---------- ---------- ---------- ---------- --MENILKKI GKIS------ ----SFASRY 
WP_008704363.1    ---------- ---------- ---------- ---------- ---------- ---------- ---------- --MENILKKI GKIS------ ----SFASRY 
WP_059086702.1    ---------- ---------- ---------- ---------- ---------- ---------- ---------- --MGKVLKKI GIIS------ ----SLASRY 
WP_021652729.1    ---------- ---------- ---------- ---------- ---------- ---------- ---------- --MGKVLKKI GIIS------ ----SLASRY 
WP_027088715.1    ---------- ---------- ---------- ---------- ---------- ---------- ---------- ------MKKI IKIS------ ----SLLTKY 
WP_008372739.1    ---------- ---------- ---------- ---------- ---------- ---------- ---------- --MENRMKKV GKVS------ ----SFLTKY 
WP_055261763.1    ---------- ---------- ---------- ---------- ---------- ---------- ---------- --MENRMKKV GKVS------ ----SFLTKY 
WP_055156310.1    ---------- ---------- ---------- ---------- ---------- ---------- ---------- --MENRMKKV GKVS------ ----SFLTKY 
WP_055157919.1    ---------- ---------- ---------- ---------- ---------- ---------- ---------- --MENVMKKI GKAS------ ----SFLTKY 
WP_075493114.1    ---------- ---------- ---------- ---------- ---------- ---------- ---------- ---------- ---------- -----MKNLA 
WP_075540042.1    ---------- ---------- ---------- ---------- ---------- ---------- ---------- ---------- ---------- -----MKNLA 
WP_009647170.1    ---------- ---------- ---------- ---------- ---------- ---------- ---------- ----MGGIHL QNIG------ ----RFIVKN 
WP_006193657.1    ---------- ---------- ---------- ---------- ---------- ---------- ---------- ----MGGIHL QNIG------ ----RFIVKN 
WP_085024210.1    ---------- ---------- ---------- ---------- ---------- ---------- ---------- ---------- ---------- ---------- 
WP_051533528.1    ---------- ---------- ---------- ---------- ---------- ---------- ---------- ---------- ---------- ---------- 
WP_027397738.1    ---------- ---------- ---------- ---------- ---------- ---------- ---------- ---------M KKAC------ ----DFLVGN 
WP_072935065.1    ---------- ---------- ---------- ---------- ---------- ---------- ---------- ---------- ---------- ------MVDN 
WP_029541269.1    ---------- ---------- ---------- ---------- ---------- ---------- ---------- ---------M EKIC------ ----KTIVDS 
WP_026767820.1    ---------- ---------- ---------- ---------- ---------- ---------- ---------- ---------M QKIV------ ----KKIVDN 
WP_074671502.1    ---------- ---------- ---------- ---------- ---------- ---------- ---------- ---------M QKII------ ----KKIVDN 
WP_026759698.1    ---------- ---------- ---------- ---------- ---------- ---------- ---------- ---------M QKII------ ----KKIVDN 
WP_074815391.1    ---------- ---------- ---------- ---------- ---------- ---------- ---------- ---------M QKII------ ----KKIVDN 
WP_081823417.1    ---------- ---------- ---------- ---------- ---------- ---------- ---------- ---------M KKII------ ----KMLVDN 
WP_087478856.1    ---------- ---------- ---------- ---------- ---------- ---------- ---------- ---------M KKCC------ ----GFLVNN 
WP_081651687.1    ---------- ---------- ---------- ---------- ---------- ---------- ---------- ---------M KKCC------ ----DFLVSH 
WP_083122228.1    ---------- ---------- ---------- ---------- ---------- ---------- ---------- ---------M KKCC------ ----DFLVRN 
WP_020310287.1    ---------- ---------- ---------- ---------- ---------- ---------- ---------- ---------M KKCC------ ----DFLVNN 
WP_081371740.1    ---------- ---------- ---------- ---------- ---------- ---------- ---------- ---------M KKCC------ ----DFLVNN 
WP_036205066.1    ---------- ---------- ---------- ---------- ---------- ---------- ---------- ---------M KKCC------ ----DFLVNN 
WP_017582254.1    ---------- ---------- ---------- ---------- ---------- ---------- ---------- ------MKVI RKVA------ ----DFVGTW 
WP_072542503.1    ---------- ---------- ---------- ---------- ---------- ---------- ---------- -----MKNNL IQIS------ ----AWIAAH 
WP_040312343.1    ---------- ---------- ---------- ---------- ---------- ---------- ---------- -----MKNKL IQIS------ ----AWIAAH 
WP_007570575.1    ---------- ---------- ---------- ---------- ---------- ---------- ---------- -----MKNKL IQLS------ ----IWIAAH 
WP_074548111.1    ---------- ---------- ---------- ---------- ---------- ---------- ---------- --------ML KRFC------ ----DVIANH 
WP_039870643.1    ---------- ---------- ---------- ---------- ---------- ---------- ---------- --------ML KRFC------ ----DVIANH 
WP_028912615.1    ---------- ---------- ---------- ---------- ---------- ---------- ---------- ---------M KKLC------ ----KWISDY 
WP_044079414.1    ---------- ---------- ---------- ---------- ---------- ---------- ---------- --------MT KRIC------ ----DFIAKN 
WP_044065550.1    ---------- ---------- ---------- ---------- ---------- ---------- ---------- --------MT KRIC------ ----DFIAKN 
WP_044072655.1    ---------- ---------- ---------- ---------- ---------- ---------- ---------- --------MT KRIC------ ----DFIAKN 
WP_042519347.1    ---------- ---------- ---------- ---------- ---------- ---------- ---------- --------MT KRIC------ ----DFIAKN 
WP_036915750.1    ---------- ---------- ---------- ---------- ---------- ---------- ---------- --MEIQSGEL RKIC------ ----DFIARW 
WP_033147767.1    ---------- ---------- ---------- ---------- ---------- ---------- ---------- --MEIQSGEL GKIC------ ----DFIARW 
WP_028908532.1    ---------- ---------- ---------- ---------- ---------- ---------- ---------- ---------M KRIC------ ----NFIARW 
WP_073045067.1    ---------- ---------- ---------- ---------- ---------- ---------- ---------- ---------M KRIC------ ----NFIARW 
WP_027448928.1    ---------- ---------- ---------- ---------- ---------- ---------- ---------- ---------M KSIC------ ----NFIARW 
WP_036911527.1    ---------- ---------- ---------- ---------- ---------- ---------- ---------- ---------M KKVC------ ----DFIARW 

                  ....|....| ....|....| ....|....| ....|....| ....|....| ....|....| ....|....| ....|....| ....|....| ....|....| 
                     105        115        125        135        145        155        165        175        185        195                       
XP_001370908.1    ---------- ---------- ---------- ---------- ---------- ---------- ---------- ---------- ---------- ---------- 
NP_083691.1       ---------- ---------- ---------- ---------- ---------- ---------- ---------- ---------- ---------- ---------- 
NP_932166.1       ---------- ---------- ---------- ---------- ---------- ---------- ---------- ---------- ---------- ---------- 
XP_005359679.2    ---------- ---------- ---------- ---------- ---------- ---------- ---------- ---------- ---------- ---------- 
XP_006975481.1    ---------- ---------- ---------- ---------- ---------- ---------- ---------- ---------- ---------- ---------- 
XP_005076481.2    ---------- ---------- ---------- ---------- ---------- ---------- ---------- ---------- ---------- ---------- 
XP_003513292.2    ---------- ---------- ---------- ---------- ---------- ---------- ---------- ---------- ---------- ---------- 
XP_006867831.1    ---------- ---------- ---------- ---------- ---------- ---------- ---------- ---------- ---------- ---------- 
XP_007947028.1    ---------- ---------- ---------- ---------- ---------- ---------- ---------- ---------- ---------- ---------- 
XP_010605019.1    ---------- ---------- ---------- ---------- ---------- ---------- ---------- ---------- ---------- ---------- 
EHB18065.1        ---------- ---------- ---------- ---------- ---------- ---------- ---------- ---------- ---------- ---------- 
XP_004661594.1    ---------- ---------- ---------- ---------- ---------- ---------- ---------- ---------- ---------M PPYG-D---- 
XP_019523611.1    ---------- ---------- ---------- ---------- ---------- ---------- ---------- ---------- ---------- ---------- 
XP_005975492.1    ---------- ---------- ---------- ---------- ---------- ---------- ---------- ---------- ---------- ---------- 
XP_012018557.1    ---------- ---------- ---------- ---------- ---------- ---------- ---------- ---------- ---------- ---------- 
XP_006055438.1    ---------- ---------- ---------- ---------- ---------- ---------- ---------- ---------- ---------- ---------- 
NP_001075207.1    ---------- ---------- ---------- ---------- ---------- ---------- ---------- ---------- ---------- ---------- 
XP_008141803.1    ---------- ---------- ---------- ---------- ---------- ---------- ---------- ---------- ---------- ---------- 
XP_005874154.1    ---------- ---------- ---------- ---------- ---------- ---------- ---------- ---------- ---------- ---------- 
XP_006084651.1    ---------- ---------- ---------- ---------- ---------- ---------- ---------- ---------- ---------- ---------- 
XP_003790075.1    ---------- ---------- ---------- ---------- ---------- ---------- ---------- ---------- ---------- ---------- 
SOAT              ---------- ---------- ---------- ---------- ---------- ---------- ---------- ---------- ---------- ---------- 
XP_005555414.1    ---------- ---------- ---------- ---------- ---------- ---------- ---------- ---------- ---------- ---------- 
NP_001157440.1    ---------- ---------- ---------- ---------- ---------- ---------- ---------- ---------- ---------- ---------- 
XP_001377182.2    FIF----IFL GISL------ ---------G EVWK-APVHF LSLDQTEVLL YTKREEALLV QSSYKSN--- G----PNRSY LSVYSKD--- ----PEVAQ- 
XP_008824307.1    FLIL---LSL VVAP------ ---------G EARK-SFLSF LNIENTEMLS FAKTEETIII RSSYKGK--- G----PNTSY LFVQVED--- ----PKVLQ- 
XP_003510120.1    FLIL---L-L LVTP------ ---------G EARK-SFLSF LNIQNTEILS FAKTEETVVV RSSYKDK--- R----PNSSY LFVKLED--- ----PKVLQ- 
XP_005066849.1    FLIL---L-L LVTP------ ---------G ETRK-SFLSI LNIQNTEILS FAKTEETVVV RSSYK----- R----PNSSF LSVKLED--- ----PKVLQ- 
NP_001010834.1    FIFL---L-L LVTP------ ---------G EAKK-SFLSF LNIQNTEMLS FTRTEENIVV RSSYKDK--- Q----PHSSY LLVKLED--- ----PKVLQ- 
NP_001020451.1    FIIL---L-L LVTP------ ---------G EARK-SFLRF LNIQNPEMLS FTKPEETVIV RSSYEGK--- R----PHSSY LLVKLED--- ----PTVLQ- 
XP_004657075.1    FTIL---FLL MVTP------ ---------G EARK-SFLSF LNRENTEILS FVKTGETVLV RSSYRDK--- Q----PDSSF LIVLLED--- ----PKMLQ- 
XP_008155041.1    FIV-----LL FVTL------ ---------G EARK-PFLSF LSTERTELLF FTKTEETVLV RSTYRAM--- R----PNASF LSVRLED--- ----PGLLQ- 
XP_006759190.1    LIV-----LL FVTL------ ---------G EART-PFLSF LSTARTEILL FTKTEETVLV RSTYRDK--- R----PSASF LSVRLQD--- ----PEMLQ- 
XP_006102199.1    FIV-----LL FVTL------ ---------G EARK-PFLSF LSTARTEILF FTKTEETVLV RSTYRDK--- R----PNASF LSVRLQD--- ----PEMLQ- 
XP_012867978.1    FFMI---FLL FVSL------ ---------G EAKK-SFLSF LDI-KMEILF FEKTEETVII RSNYKDK--- Q----PNSSY LFVKLQD--- ----PKVLQ- 
XP_004588174.1    FMTL---LLL FVPL------ ---------G EARK-SFLSF RNTGQAATLV FMEPEETIVV KSSYTG---- ------NYSY VMVQLED--- ----PKVLQ- 
XP_004602614.1    LIVQ---LLS FVTL------ ---------G ESRT-SFLSF LNKEKLETLF FSKTEEAVIV RSKYKDK--- T----PNSSY VSVQLED--- ----PKILQ- 
XP_006880559.1    FITW---ILL FVTL------ ---------G EAEN-SFISF LSIAKTGILF FTKTEESFIV QSRYKEK--- W----PNSSR LSVLLED--- ----PTVLQ- 
XP_004649148.2    FMIL---LML LLTP------ ---------G EARK-SFLSF LNIGKTETLF FTKTEETIIV ESSYKGK--- R----ANSSY LFVQTED--- ----PKILQ- 
XP_003480086.1    FIIL---LLL FVTL------ ---------G EAKK-LFLSF LNIEKTETLF FTRAEETIIV RSSYKDK--- Q----ANSSY LFVRTDN--- ----PKILQ- 
XP_010639924.1    FMIQ---LLL FVTL------ ---------V EARK-PFLSF LNIEKTTI-F LTKIEEKIIV RSSYKDK--- W----PNSSY LFVKTED--- ----PRILQ- 
XP_004842054.1    FMIL---LLL FVTL------ ---------G EARK-PFLSF LNIEKTAILF FTRTEETIII RSSYKDK--- R----PNSSY LFVQTED--- ----PKILQ- 
XP_016006947.1    FMLL---LLP FVTL------ ---------R EARNSSFLSF LHIENTETLF FTKTEESISI RSSYRDK--- R----PNSSY LFVQAED--- ----PKVLQ- 
XP_008055663.1    FVVL---FLF FVTL------ ---------G EAKK-SFLSF LNIEQTEILF FTKMEEIITV SSNYKDK--- Q----LNSSY LFVQSED--- ----PQLLQ- 
XP_017377332.1    FIVL---LLL LVTI------ ---------E EARL-SSLSF LDIEKTEILF FTKTEETIIV NSSYKDK--- R----PNSSY LFVKIED--- ----PKILQ- 
SLC10A5           FIVL---LLL LVTI------ ---------E EARM-SSLSF LNIEKTEILF FTKTEETILV SSSYENK--- R----PNSSH LFVKIED--- ----PKILQ- 
XP_004680076.1    FIAL---LLL FVSV------ ---------G EGRK-SFLSV LNTEKTEILF FTKTEEAIIV RSSYKDK--- Q----PSSSY LAVQLDD--- ----PTMLR- 
XP_005336059.1    FMIL---LSL FVTL------ ---------G EARK-SFLSF QNTEKTEILF FTKTEEVVIV KSSYKGK--- R----PNSSY LFVQLED--- ----PKMLH- 
XP_015341396.1    FMIL---LSL FVTL------ ---------G EARK-SFLSF QNTEKTEILF FTKTEEVVIV RSSYKGK--- R----PNSNY LLVQLED--- ----PKMLH- 
XP_008578950.1    FIVL---LLL FVTL------ ---------E EARK-SFLSF LNLEKTEILF FTKTEESITV RSSYKEK--- Q----PNSSY LFVQLED--- ----PKMLQ- 
XP_019581852.1    FIVL---LLS LVTL------ ---------G EARK-SFLSF LNIEDTEILF FTKTQETVVV RSSYRDK--- W----PNSSY LFVRLEE--- ----PHVLQ- 
XP_007942854.1    FIVL---LLL FVTL------ ---------E EAEK-SLISF LNIGKTETLF FTKTEETIIV RSSYKEK--- W----PNSSY LFVLSED--- ----PKVLQ- 
XP_010977686.1    LIVL---LLS FVTL------ ---------G EARK-SFLSF LNREKTEIFF FTKTEETIVV RSNYREK--- Q----PNSSF LFVQLED--- ----PKILQ- 
XP_006194014.1    LIVL---LLS FVTL------ ---------G EARK-SFLSF LNREKTEIFF FTQTEETIVV RSNYREK--- Q----PNSSF LFVQLED--- ----PKILQ- 
XP_010950084.1    LIVL---LLS FVTL------ ---------G EARK-SFLSF LNREKTEIFF FTQTEETIVV RSNYREK--- Q----PNSSF LFVQLED--- ----PKILQ- 
XP_004427206.1    LIVL---LLS FVTL------ ---------G EARK-SFLSF LNIEKTEILF FTKTEETIIV RSSYKDK--- W----PNSSY LFVQLED--- ----PKMLR- 
XP_008533426.1    FIVL---LLL FVTL------ ---------G EARK-SFLSF LTIEKTEILF FTKTEETIIV RSSYKDK--- W----PNSSY LFVQLED--- ----PKMLR- 
XP_014682547.1    FIVL---LLL FVTL------ ---------G EARK-SFLSF LTIEKTEILF FTKTEETIIV RSSYKDK--- W----PNSSY LFVQLED--- ----PKMLR- 
NP_001244006.1    FIVL---LLL FVTL------ ---------G EARK-SFLSF LTIEKTEILF FTKTEETIIV RSSYKDK--- W----PNSSY LFVQLED--- ----PKMLR- 
XP_005689335.1    FIAL---LLS SVTL------ ---------G EARK-SFLSF LNMEKTEVLF FTKTEEAVVV RSTYRDK--- Q----PNSSY LLVQLGD--- ----DRILQ- 
XP_012039585.1    FIAL---LLS SVTL------ ---------G EARK-SFLSF LNMEKTEVLF FTKTEEAVVV RSTYRDK--- Q----PNSSY LLVQLGD--- ----DRILQ- 
XP_012010707.1    FIAL---LLS SVTL------ ---------G EARK-SFLSF LNMEKTEVLF FTKTEEAVVV RSTYRDK--- Q----PNSSY LLVQLGD--- ----DRILQ- 
XP_003361241.1    FIVL---LLS SETL------ ---------G EAKE-SFLSF PNVEKTEILF FTKTEETVVV RSSYRGK--- Q----PNSNY LFVQLED--- ----PKMLQ- 
XP_007461754.1    FMVL---LLS SVTL------ ---------G EARK-SFLSF LNIEKTEILF FTKTEETVVV RSSYRDK--- Q----PNSSY LFVQLED--- ----PKMLQ- 
XP_016311647.1    ---------- ---------- ---------- ---------- ---------- ---------- ---------- ---------- ---------- ---------- 
XP_016380978.1    ---------- ---------- ---------- ---------- ---------- ---------- ---------- ---------- ---------- ---------- 
XP_016143994.1    ---------- ---------- ---------- ---------- ---------- ---------- ---------- ---------- ---------- ---------- 
XP_016335521.1    ---------- ---------- ---------- ---------- ---------- ---------- ---------- ---------- ---------- ---------- 
XP_016149804.1    ---------- ---------- ---------- ---------- ---------- ---------- ---------- ---------- ---------- ---------- 
XP_010870464.1    ---------- ---------- ---------- ---------- ---------- ---------- ---------- ---------- ---------- ---------- 
XP_013978437.1    ---------- ---------- ---------- ---------- ---------- ---------- ---------- ---------- ---------- ---------- 
XP_014024442.1    ---------- ---------- ---------- ---------- ---------- ---------- ---------- ---------- ---------- ---------- 
CDQ77553.1        ---------- ---------- ---------- ---------- ---------- ---------- ---------- ---------- ---------- ---------- 
XP_014881520.1    ---------- ---------- ---------- ---------- ---------- ---------- ---------- ---------- ---------- ---------- 
XP_007550851.1    ---------- ---------- ---------- ---------- ---------- ---------- ---------- ---------- ---------- ---------- 
XP_012716572.1    ---------- ---------- ---------- ---------- ---------- ---------- ---------- ---------- ---------- ---------- 
XP_019207422.1    ---------- ---------- ---------- ---------- ---------- ---------- ---------- ---------- ---------- ---------- 
XP_004557165.1    ---------- ---------- ---------- ---------- ---------- ---------- ---------- ---------- ---------- ---------- 
XP_018525344.1    ---------- ---------- ---------- ---------- ---------- ---------- ---------- ---------- ---------- ---------- 
XP_012811144.1    ---------- ---------- ---------- ---------- ---------- ---------- ---------- ---------- ---------- ---------- 
XP_018085191.1    ---------- ---------- ---------- ---------- ---------- ---------- ---------- ---------- ---------- ---------- 
XP_018098626.1    ---------- ---------- ---------- ---------- ---------- ---------- ---------- ---------- ---------- ---------- 
XP_006057790.1    LLFG---QST ---------- ---------- ---------- ---------- ---------- ---------- ---------- ---------- --------LP 
XP_005359390.1    LLLD---PSS ---------- ---------- ---------- ---------- ---------- ---------- ---------- ---------- --------LL 
SLC10A4           LLFA---PLL R--------- ---------- ---------- ---------- ---------- ---------- ---------- ---------- -----DNYT- 
XP_011828442.1    LLFA---PLL R--------- ---------- ---------- ---------- ---------- ---------- ---------- ---------- -----DNFT- 
XP_004419102.1    LLFA---LSS ---------- ---------- ---------- ---------- ---------- ---------- ---------- ---------- --------LQ 
XP_015268353.1    ---------- ---------- ---------- ---------- ---------- ---------- ---------- ---------- ---------- ---------- 
XP_005299116.1    ---------- ---------- ---------- ---------- ---------- ---------- ---------- ---------- ---------- ---------- 
XP_010572861.1    ---------- ---------- ---------- ---------- ---------- ---------- ---------- ---------- ---------- ---------- 
XP_017659982.1    ---------- ---------- ---------- ---------- ---------- ---------- ---------- ---------- ---------- ---------- 
XP_005517782.1    ---------- ---------- ---------- ---------- ---------- ---------- ---------- ---------- ---------- ---------- 
XP_001233594.2    ---------- ---------- ---------- ---------- ---------- ---------- ---------- ---------- ---------- ---------- 
XP_015717660.1    ---------- ---------- ---------- ---------- ---------- ---------- ---------- ---------- ---------- ---------- 
XP_018594815.1    LAVAEGADRQ TPAPDRR--R TSPSS--ATT GGGG-RFIKI GDGTSQEFEF PENTKGVIVI SSGYHGA-VG TSDRGGWKQT VTVRSLE--- ----PQVLS- 
KPP75978.1        LAVAEGADRQ TPAPDRR--R TSPSSATTGG GGGG-RFIKI GDGTSQEFEF PENTKGVIVI SSGYHGT-VG TSDRGGWKQT VTVRSLE--- ----PQVLS- 
XP_015256140.1    FL-IGGAERA WATGNLT--V DSSTVTN--R GNHT-GYITI GDGSSQEFEF PENTEGVIVI SSRYRGS--- -----P---T VRVRSLD--- ----PEVLS- 
XP_008410946.1    LL-IGGPNRT WAIGNLT--V DSSTDTS--R SNYT-GYISI GDGSAQEFEF PENTEGVIVI SSRYRGS--- -----SRNQT VRVRSLD--- ----PEVLS- 
XP_007540336.1    LL-IGGPNRT WATGNLT--V DSSTDTS--R SNYT-GYISI GDGSTQEFEF PENTEGVIVI SSRYRGS--- -----SRNQT VRVRSLD--- ----PEVLS- 
XP_005739107.1    LI-TGGSDRA WATGNLT--V DGSNRTNATA DSSS-RYITI GDGSLQEFEF PEYTNGVIVI SSRYRSAAAA RTGRQSLKQT VRVHSLE--- ----PEVLS- 
XP_010751655.2    FL-VTGGDRA WAAGNLT--V DSSDDTNLTA DSSS-RFIRI GDGSSQEFEF PENTNGVIVI SSRYRSQ-AS RKGRQSWKET VRVRSLD--- ----PEVLS- 
XP_016107874.1    LI-AQAEDPE KPDQNQN--- --------QN QSPV-QYLYI GDGSSQEFEF PQSTRGVIVI SSRYRGS-GG RKGRESLKQT VRVSSLD--- ----PDVIS- 
XP_016350824.1    LI-AQAEDPE KPDQN----- ---------- QNPV-QYLYI GDGSSQEFEF PQNTPGVIVI SSRYRGS-GG RKGRESLKQT VRVSSLD--- ----PDVIS- 
XP_016419450.1    LI-AQAEDPE KPDQNQN--- --------QS QKPV-QYLYI GDGSSQEFEF PQSTRGVIVI SSRYRGS-GG RKGRESLKQT VRVSSLD--- ----PDVIS- 
XP_018946481.1    LI-AQAEDPE EPDRN----- ---------- PKPL-QYLYI GDGSSQEFEF PQNTPGVIVI SSRYRSS-GG RKGRESLKQT VRVRSLD--- ----PDVIS- 
AKK31854.1        LI-AQAEDPE EPDRN----- ---------- PKPL-QYLYI GDGSSQEFEF PQNTPGVIVI SSRYRSS-GG RKGRESLKQT VRVRSLD--- ----PDVIS- 
XP_012694572.1    FV-TGGADHT TADRSTV--N S-DIDENVTA DSNR-RYLNI GDGTSQEFEF PENTKGVIVI SSKYRSV-AS RKGRESWKQT VRVSSLD--- ----PDVLS- 
XP_010882403.1    FI-TGEADPT TAGRSLT--- D-NNYTNVTA DSSR-RYIRI GDGTYHEFEF PENTKGVIVI SSQYKSS-TS WKGRENWKQT VNVRSLD--- ----PEVLS- 
NP_001135386.1    LI-TRGTDPP TEGRSLK--- D-NNNMNVTA DSNR-RYIQI GDGTSQEFEF PENTKGVIVI SSQYRSA-VS TKGRESWKQT VNVSSLD--- ----SEVLS- 
XP_013979784.1    LI-KRGADCS TAVRYLT--- D--INTNVTA DSSR-RYIQI GDGTSQEFEF PENTKGVIVI FSQYRST-AS RKDRESWKQT VKVRSLD--- ----PEVLS- 
XP_006278244.1    -LLL----LL LVGG------ ---------S CVEA-PYLSV GDGSTLEFEF PERSRGIMVV SSRYGGNSTS TG-----QPQ LRVASLA--- ----PDVLA- 
XP_014378070.1    -LLL----LL LVGG------ ---------S CVEA-PYLSV GDGSALEFEF PERSRGIMVV SSRYGGNSTG TG-----QPR LRVASLA--- ----PDVLA- 
XP_015261015.1    LFLV----VG WAGG------ ---------T ATDG-PYLSV GDGTAMEFDF PENSHGIFVV SCRYRGPDA- ---------W LTATSLE--- ----PTVLV- 
XP_008120661.1    YLLV----VG WAQG------ ---------E ALDS-PYLII GDGTISEFSF PEHSQGVLLV SSRYQGPET- ---------L LMAESLE--- ----PTVVV- 
XP_013916227.1    KLFV----TG WTQG------ ---------A TVSD-PYLNV GDGTVLEFNF PEHSQGVLLV TCHYPGSDA- ---------W LNASSLE--- ----PNVVV- 
XP_007429280.1    NLFV----AG WTQE------ ---------A TVSA-PYLNV GDGTVLEFSF PEHSQGVLLV ACHYLGPDA- ---------W LSVSSLE--- ----PTVVV- 
XP_006900029.1    LLLA---SLL WEVQGAASAG ASRAVGCPVP LSEG-HYLSI GDGSVKEFEF PEDTKGVIVV SSLYPGHSNG T----GLSPA LRVTSLD--- ----TMVLK- 
START XP_010637   LLLL---SLP LCAQGIAPAD LSTALGHTVP LARG-RYLSI GDGSVVEFEF PEDSEGIIVI SSQYPGQANG T----GPGPT LKVTSLD--- ----TEVLT- 
SLC10A3           LLLI---SLP WGAQGTASTS LSTAGGHTVP PTGG-RYLSI GDGSVMEFEF PEDSEGIIVI SSQYPGQANR T----APGPM LRVTSLD--- ----TEVLT- 
XP_001094698.1    LLLI---SLP WGARGTASSS LSTAGGHTVP LTGG-RYLSI GDGSVMEFEF PEESEGIIVI SSQYPGQANR T----VPSPM LRVTSLD--- ----TEVLT- 
XP_007184655.1    LLLV---SLL WGARGTASAS LSTAVGRTVP LTGS-RYLSI GDGSVTEFES PEESEGTIVV SSQYPGQGNG T----GPSPV LRVTSLD--- ----TEVLT- 
XP_010962363.1    LLLV---SLL WEARGTASAN LSTALGHTVP LPRG-RYLSI GDGSVMEFEF PEESEGIIVI SSKYPGQGHG T----GPGPM LRVTSLD--- ----TEVLI- 
XP_008328406.1    --------M- -----DI--- --T------- -------M-- -N----I--- ---SSD---- -V-M------ ---------- ------D--- ---------- 
XP_003447853.1    ---------- ---------- ---------- -------M-- -N----L--- ---TEV---- -H-G------ ---------- ------G--- ---------- 
XP_005916949.1    ---------- ---------- --M------- -------M-- -N----L--- ---TEV---- -H-G------ ---------- ------G--- ---------- 
XP_004540816.1    ---------- ---------- --M------- -------M-- -N----L--- ---TEV---- -H-G------ ---------- ------G--- ---------- 
XP_010790057.1    --------M- -----SA--- --T------- -------M-- -N----A--- ---TLV---- -Y-K------ ---------- ------G--- ---------- 
XP_018545738.1    ---------- ---------- ---------- -------M-- -N----V--- ---TEV---- -Y-E------ ---------- ------G--- ---------- 
XP_003962651.1    ---------- ---------- ---------- -------M-- -N-------- ---TTE---- -V-L------ ---------- ------G--- ---------- 
XP_010748805.2    --------M- -----KA--- --T------- -------M-- -N----L--- ---TEV---- -N-E------ ---------- ------G--- ---------- 
XP_012714609.1    ---------- ---------- --M------- -------M-- -N----E--- ---TTG---- -Y-V------ ---------- ------G--- ---------- 
XP_005797805.2    ---------- ---------- --M------- -------M-- -N----Q--- ---TTG---- -Y-V------ ---------- ------E--- ---------- 
XP_014908438.1    ---------- ---------- --M------- -------M-- -N----Q--- ---TTG---- -Y-V------ ---------- ------G--- ---------- 
XP_014863748.1    ---------- ---------- --M------- -------M-- -N----Q--- ---TTG---- -Y-V------ ---------- ------G--- ---------- 
XP_007549304.1    ---------- ---------- --M------- -------M-- -N----Q--- ---TTG---- -Y-V------ ---------- ------G--- ---------- 
XP_015825723.1    --------M- -----TG--- --T------- -------M-- -N----V--- ---TTG---- -S-V------ ---------- ------E--- ---------- 
XP_017271577.1    ---------- ---------- ---------- -------M-- -N----E--- ---TTG---- -H-V------ ---------- ------G--- ---------- 
XP_017267453.1    ---------- ---------- ---------- -------M-- -N----E--- ---TTG---- -H-V------ ---------- ------G--- ---------- 
XP_005047236.1    ---------- ---------- ---------- -------M-- -N----K--- ---TKG---- -A-F------ ---------- ------D--- ---------- 
XP_005480002.1    ---------- ---------- ---------- -------M-- -N----E--- ---TKG---- -A-F------ ---------- ------D--- ---------- 
XP_014107488.1    ---------- ---------- ---------- -------M-- -N----K--- ---TKG---- -A-F------ ---------- ------G--- ---------- 
XP_015487030.1    ---------- ---------- ---------- -------M-- -N----K--- ---TKG---- -A-F------ ---------- ------G--- ---------- 
XP_018862599.1    ---------- ---------- ---------- -------M-- -N----K--- ---TKG---- -A-F------ ---------- ------G--- ---------- 
XP_009704560.1    --------E- -----PL--- --T------- -------E-- -E----G--- ---TSK---- -P-F------ ---------- ------R--- ---------- 
XP_012956913.1    ---------- ---------- ---------- -------M-- -N----K--- ---SRG---- -A-S------ ---------- ------E--- ---------- 
XP_013029574.1    ---------- ---------- ---------- -------M-- -N----K--- ---SRG---- -A-S------ ---------- ------E--- ---------- 
XP_010006024.1    ---------- ---------- ---------- -------M-- -K----R--- ---IKD---- -T-L------ ---------- ------E--- ---------- 
XP_010572572.1    ---------- ---------- ---------- -------M-- -N----K--- ---TKG---- -A-F------ ---------- ------E--- ---------- 
XP_013814784.1    ---------- ---------- ---------- -------M-- -N----K--- ---TKG---- -A-F------ ---------- ------E--- ---------- 
XP_011580555.1    ---------- ---------- ---------- -------M-- -N----K--- ---TKG---- -A-F------ ---------- ------E--- ---------- 
XP_009491721.1    ---------- ---------- --M------- -------M-- -N----K--- ---TKG---- -A-F------ ---------- ------E--- ---------- 
XP_009571100.1    ---------- ---------- ---------- -------M-- -N----E--- ---TKG---- -A-F------ ---------- ------E--- ---------- 
XP_009807798.1    ---------- ---------- ---------- -------M-- -N----T--- ---TKG---- -T-F------ ---------- ------E--- ---------- 
XP_019327604.1    ---------- ---------- ---------- -------M-- -N----K--- ---TKG---- -A-S------ ---------- ------E--- ---------- 
XP_015263458.1    --------I- -----TA--- --S------- -------P-- -A----D--- ---TSD---- -T-Y------ ---------- ------D--- ---------- 
XP_019375491.1    ---------- ---------- ---------- -------M-- -N----K--- ---TRG---- -A-Y------ ---------- ------E--- ---------- 
XP_006025262.1    ---------- ---------- ---------- -------M-- -N----K--- ---TRG---- -A-Y------ ---------- ------E--- ---------- 
XP_006271668.1    ---------- ---------- ---------- -------M-- -N----K--- ---TRG---- -A-C------ ---------- ------E--- ---------- 
XP_006130359.1    ---------- ---------- ---------- -------M-- -N----S--- ---TGE---- -S-F------ ---------- ------G--- ---------- 
XP_005305995.1    --------L- -----IA--- --T------- -------M-- -N----T--- ---TRG---- -A-Y------ ---------- ------G--- ---------- 
XP_005305994.1    --------L- -----IA--- --T------- -------M-- -N----T--- ---TRG---- -A-Y------ ---------- ------G--- ---------- 
XP_005475103.1    ---------- ---------- ---------- -------M-- -N----N--- ---TAN---- -L-T------ ---------- ------S--- ---------- 
XP_005475105.1    ---------- ---------- ---------- -------M-- -K----N--- ---TAN---- -L-T------ ---------- ------S--- ---------- 
XP_006792732.1    ---------- ---------- ---------- -------M-- -N----N--- ---TAN---- -L-T------ ---------- ------S--- ---------- 
XP_014270033.1    ---------- ---------- ---------- -------M-- -N----N--- ---TAN---- -L-T------ ---------- ------P--- ---------- 
XP_015797687.1    --------E- -----PR--- --T------- -------P-- -S----P--- ---ALI---- -M-D------ ---------- ------Q--- ---------- 
XP_017267483.1    ---------- ---------- ---------- -------M-- -N----N--- ---TAD---- -L-F------ ---------- ------S--- ---------- 
XP_008283293.1    --------M- -----EG--- --T------- -------K-- -D----Y--- ---TVP---- -L-S------ ---------- ------S--- ---------- 
XP_006792731.1    ---------- ---------- ---------- -------M-- -D----H--- ---TVD---- -I-I------ ---------- ------S--- ---------- 
XP_005938342.1    ---------- ---------- ---------- -------M-- -D----H--- ---TVD---- -I-I------ ---------- ------S--- ---------- 
XP_004550586.1    ---------- ---------- ---------- -------M-- -D----H--- ---TVD---- -I-I------ ---------- ------S--- ---------- 
XP_005805264.1    ---------- ---------- ---------- -------M-- -G----D--- ---TEN---- -P-F------ ---------- ------S--- ---------- 
XP_014909671.1    ---------- ---------- ---------- -------M-- -G----G--- ---TEN---- -P-F------ ---------- ------S--- ---------- 
XP_007541830.1    ---------- ---------- ---------- -------M-- -G----G--- ---TEN---- -P-F------ ---------- ------S--- ---------- 
XP_015244353.1    ---------- ---------- ---------- -------M-- -D----N--- ---TES---- -Q-F------ ---------- ------S--- ---------- 
XP_012732605.1    ---------- ---------- ---------- -------M-- -D----S--- ---TEN---- -L-L------ ---------- ------S--- ---------- 
KTF76264.1        --------M- -----VV--- --N------- -------A-- -N----S--- ---TIE---- -S-N------ ---------- -F----S--- ---------- 
XP_016429270.1    --------M- -----VV--- --T------- -------A-- -N----S--- ---TIE---- -S-N------ ---------- -F----S--- ---------- 
XP_016149900.1    --------M- -----VV--- --T------- -------A-- -N----S--- ---TIE---- -S-N------ ---------- -F----S--- ---------- 
XP_016315522.1    --------M- -----VV--- --T------- -------A-- -N----S--- ---TIE---- -S-N------ ---------- -F----S--- ---------- 
XP_015206258.1    --------M- -----DN--- --M------- -------I-- -N----Q--- ---TEL---- -Q-Y------ ---------- -T----G--- ---------- 
XP_007230431.1    ---------- ---------- ---------- -------M-- -N----I--- ---------- ---------- ---------- -T----E--- ---------- 
XP_010877298.1    --------M- -----KD--- --T------- -------M-- -N----Q--- ---TEG---- -Q-T------ ---------- -R----D--- ---------- 
XP_014032222.1    --------M- -----NG--- --T------- -------M-- -N----Q--- ---TEG---- -Q-Y------ ---------- -R----D--- ---------- 
BAN81910.1        ---------- ---------- ---------- -------M-- -N----Q--- ---TEG---- -Q-N------ ---------- -R----D--- ---------- 
XP_004612472.1    ---------- ---------- ---------- ---------- ---------- ---------- ---------- ---------- ---------- ---------- 
XP_006884859.1    ---------- ---------- ---------- ---------- ---------- ---------- ---------- ---------- ---------- ---------- 
XP_004371046.1    ---------- ---------- ---------- ---------- ---------- ---------- ---------- ---------- ---------- ---------- 
XP_007940520.1    ---------- ---------- ---------- ---------- ---------- ---------- ---------- ---------- ---------- ---------- 
XP_004699071.1    ---------- ---------- ---------- ---------- ---------- ---------- ---------- ---------- ---------- ---------- 
XP_006865679.1    ---------- ---------- ---------- ---------- ---------- ---------- ---------- ---------- ---------- ---------- 
XP_015986698.1    ---------- ---------- ---------- ---------- ---------- ---------- ---------- ---------- ---------- ---------- 
XP_001927730.1    ---------- ---------- ---------- ---------- ---------- ---------- ---------- ---------- ---------- ---------- 
XP_005980511.1    ---------- ---------- ---------- ---------- ---------- ---------- ---------- ---------- ---------- ---------- 
NTCP              ---------- ---------- ---------- ---------- ---------- ---------- ---------- ---------- ---------- ---------- 
XP_017832669.1    ---------- ---------- ---------- ---------- ---------- ---------- ---------- ---------- ---------- ---------- 
XP_005322900.1    ---------- ---------- ---------- ---------- ---------- ---------- ---------- ---------- ---------- ---------- 
XP_015847413.1    ---------- ---------- ---------- ---------- ---------- ---------- ---------- ---------- ---------- ---------- 
XP_005343336.1    ---------- ---------- ---------- ---------- ---------- ---------- ---------- ---------- ---------- ---------- 
XP_005072871.1    ---------- ---------- ---------- ---------- ---------- ---------- ---------- ---------- ---------- ---------- 
XP_007623232.1    ---------- ---------- ---------- ---------- ---------- ---------- ---------- ---------- ---------- ---------- 
XP_004649353.1    ---------- ---------- ---------- ---------- ---------- ---------- ---------- ---------- ---------- ---------- 
XP_008844151.1    ---------- ---------- ---------- ---------- ---------- ---------- ---------- ---------- ---------- ---------- 
NP_058743.1       ---------- ---------- ---------- ---------- ---------- ---------- ---------- ---------- ---------- ---------- 
NP_001171032.1    ---------- ---------- ---------- ---------- ---------- ---------- ---------- ---------- ---------- ---------- 
NP_035517.1       ---------- ---------- ---------- ---------- ---------- ---------- ---------- ---------- ---------- ---------- 
XP_018598582.1    ---------- ---------- ---------- ---------- ---------- ---------- ---------- ---------- ---------- ---------- 
XP_015194504.1    ---------- ---------- ---------- ---------- ---------- ---------- ---------- ---------- ---------- ---------- 
NP_956652.1       ---------- ---------- ---------- ---------- ---------- ---------- ---------- ---------- ---------- ---------- 
XP_016309666.1    ---------- ---------- ---------- ---------- ---------- ---------- ---------- ---------- ---------- ---------- 
XP_016400832.1    ---------- ---------- ---------- ---------- ---------- ---------- ---------- ---------- ---------- ---------- 
XP_016405772.1    ---------- ---------- ---------- ---------- ---------- ---------- ---------- ---------- ---------- ---------- 
XP_016325120.1    ---------- ---------- ---------- ---------- ---------- ---------- ---------- ---------- ---------- ---------- 
XP_010899783.1    ---------- ---------- ---------- ---------- ---------- ---------- ---------- ---------- ---------- ---------- 
XP_014019465.1    ---------- ---------- ---------- ---------- ---------- ---------- ---------- ---------- ---------- ---------- 
XP_017326334.1    ---------- ---------- ---------- ---------- ---------- ---------- ---------- ---------- ---------- ---------- 
XP_007260471.1    ---------- ---------- ---------- ---------- ---------- ---------- ---------- ---------- ---------- ---------- 
XP_017558474.1    ---------- ---------- ---------- ---------- ---------- ---------- ---------- ---------- ---------- ---------- 
XP_019208194.1    ---------- ---------- ---------- ---------- ---------- ---------- ---------- ---------- ---------- ---------- 
XP_003445338.1    ---------- ---------- ---------- ---------- ---------- ---------- ---------- ---------- ---------- ---------- 
XP_004563190.1    ---------- ---------- ---------- ---------- ---------- ---------- ---------- ---------- ---------- ---------- 
XP_014263118.1    ---------- ---------- ---------- ---------- ---------- ---------- ---------- ---------- ---------- ---------- 
XP_017289896.1    ---------- ---------- ---------- ---------- ---------- ---------- ---------- ---------- ---------- ---------- 
XP_004085624.2    ---------- ---------- ---------- ---------- ---------- ---------- ---------- ---------- ---------- ---------- 
XP_015810521.1    ---------- ---------- ---------- ---------- ---------- ---------- ---------- ---------- ---------- ---------- 
XP_005815878.1    ---------- ---------- ---------- ---------- ---------- ---------- ---------- ---------- ---------- ---------- 
XP_007552376.1    ---------- ---------- ---------- ---------- ---------- ---------- ---------- ---------- ---------- ---------- 
XP_008402381.1    ---------- ---------- ---------- ---------- ---------- ---------- ---------- ---------- ---------- ---------- 
XP_015226689.1    ---------- ---------- ---------- ---------- ---------- ---------- ---------- ---------- ---------- ---------- 
XP_012733772.1    ---------- ---------- ---------- ---------- ---------- ---------- ---------- ---------- ---------- ---------- 
XP_015226663.1    ---------- ---------- ---------- ---------- ---------- ---------- ---------- ---------- ---------- ---------- 
XP_015226676.1    ---------- ---------- ---------- ---------- ---------- ---------- ---------- ---------- ---------- ---------- 
XP_008327170.1    ---------- ---------- ---------- ---------- ---------- ---------- ---------- ---------- ---------- ---------- 
XP_019732000.1    ---------- ---------- ---------- ---------- ---------- ---------- ---------- ---------- ---------- ---------- 
XP_010793055.1    ---------- ---------- ---------- ---------- ---------- ---------- ---------- ---------- ---------- ---------- 
XP_003962220.1    ---------- ---------- ---------- ---------- ---------- ---------- ---------- ---------- ---------- ---------- 
XP_008279341.1    ---------- ---------- ---------- ---------- ---------- ---------- ---------- ---------- ---------- ---------- 
XP_019747613.1    ---------- ---------- ---------- ---------- ---------- ---------- ---------- ---------- ---------- ---------- 
XP_018538593.1    ---------- ---------- ---------- ---------- ---------- ---------- ---------- ---------- ---------- ---------- 
OCA46078.1        ---------- ---------- ---------- ---------- ---------- ---------- ---------- ---------- ---------- ---------- 
XP_018104104.1    ---------- ---------- ---------- ---------- ---------- ---------- ---------- ---------- ---------- ---------- 
XP_018101020.1    ---------- ---------- ---------- ---------- ---------- ---------- ---------- ---------- ---------- ---------- 
XP_018432102.1    ---------- ---------- ---------- ---------- ---------- ---------- ---------- ---------- ---------- ---------- 
XP_018102699.1    ---------- ---------- ---------- ---------- ---------- ---------- ---------- ---------- ---------- ---------- 
XP_002933055.2    ---------- ---------- ---------- ---------- ---------- ---------- ---------- ---------- ---------- ---------- 
XP_003765802.1    ---------- ---------- ---------- ---------- ---------- ---------- ---------- ---------- ---------- ---------- 
XP_001513365.2    ---------- ---------- ---------- ---------- ---------- ---------- ---------- ---------- ---------- ---------- 
XP_001376341.2    ---------- ---------- ---------- ---------- ---------- ---------- ---------- ---------- ---------- ---------- 
XP_003477567.1    ---------- ---------- ---------- ---------- ---------- ---------- ---------- ---------- ---------- ---------- 
XP_010602940.1    ---------- ---------- ---------- ---------- ---------- ---------- ---------- ---------- ---------- ---------- 
XP_004858624.1    ---------- ---------- ---------- ---------- ---------- ---------- ---------- ---------- ---------- ---------- 
XP_005374076.1    ---------- ---------- ---------- ---------- ---------- ---------- ---------- ---------- ---------- ---------- 
XP_008581534.1    ---------- ---------- ---------- ---------- ---------- ---------- ---------- ---------- ---------- ---------- 
XP_006195244.1    ---------- ---------- ---------- ---------- ---------- ---------- ---------- ---------- ---------- ---------- 
XP_006208363.1    ---------- ---------- ---------- ---------- ---------- ---------- ---------- ---------- ---------- ---------- 
XP_016059302.1    ---------- ---------- ---------- ---------- ---------- ---------- ---------- ---------- ---------- ---------- 
NP_035518.1       ---------- ---------- ---------- ---------- ---------- ---------- ---------- ---------- ---------- ---------- 
ASBT              ---------- ---------- ---------- ---------- ---------- ---------- ---------- ---------- ---------- ---------- 
XP_011745929.1    ---------- ---------- ---------- ---------- ---------- ---------- ---------- ---------- ---------- ---------- 
XP_015744656.1    ---------- ---------- ---------- ---------- ---------- ---------- ---------- ---------- ---------- ---------- 
XP_015665561.1    ---------- ---------- ---------- ---------- ---------- ---------- ---------- ---------- ---------- ---------- 
XP_015279478.1    ---------- ---------- ---------- ---------- ---------- ---------- ---------- ---------- ---------- ---------- 
XP_019381179.1    ---------- ---------- ---------- ---------- ---------- ---------- ---------- ---------- ---------- ---------- 
XP_019385225.1    ---------- ---------- ---------- ---------- ---------- ---------- ---------- ---------- ---------- ---------- 
XP_006131096.1    ---------- ---------- ---------- ---------- ---------- ---------- ---------- ---------- ---------- ---------- 
XP_005303460.1    ---------- ---------- ---------- ---------- ---------- ---------- ---------- ---------- ---------- ---------- 
XP_007066307.1    ---------- ---------- ---------- ---------- ---------- ---------- ---------- ---------- ---------- ---------- 
XP_009668769.1    ---------- ---------- ---------- ---------- ---------- ---------- ---------- ---------- ---------- ---------- 
XP_013809549.1    ---------- ---------- ---------- ---------- ---------- ---------- ---------- ---------- ---------- ---------- 
XP_010017725.1    ---------- ---------- ---------- ---------- ---------- ---------- ---------- ---------- ---------- ---------- 
XP_005487310.1    ---------- ---------- ---------- ---------- ---------- ---------- ---------- ---------- ---------- ---------- 
XP_010080649.1    ---------- ---------- ---------- ---------- ---------- ---------- ---------- ---------- ---------- ---------- 
XP_009581963.1    ---------- ---------- ---------- ---------- ---------- ---------- ---------- ---------- ---------- ---------- 
XP_009331627.1    ---------- ---------- ---------- ---------- ---------- ---------- ---------- ---------- ---------- ---------- 
4n7x_based_Huma   ---------- ---------- ---------- ---------- ---------- ---------- ---------- ---------- ---------- ---------- 
4n7x.pdb_chainA   FPVW---ALL LSV------- ---------- ---------- ---------- ---------- ---------- ---------- ---------- ---------- 
WP_047529710.1    FLVW---MLL AAI------- ---------- ---------- ---------- ---------- ---------- ---------- ---------- ---------- 
WP_000486803.1    FLVW---MLV AAV------- ---------- ---------- ---------- ---------- ---------- ---------- ---------- ---------- 
WP_072466551.1    FLVW---MLV AAV------- ---------- ---------- ---------- ---------- ---------- ---------- ---------- ---------- 
WP_023914087.1    FLVW---MLV AAV------- ---------- ---------- ---------- ---------- ---------- ---------- ---------- ---------- 
WP_043859360.1    -------MLV AAV------- ---------- ---------- ---------- ---------- ---------- ---------- ---------- ---------- 
WP_059107506.1    FLVW---MLV AAL------- ---------- ---------- ---------- ---------- ---------- ---------- ---------- ---------- 
WP_048793035.1    FLFW---MLV AAI------- ---------- ---------- ---------- ---------- ---------- ---------- ---------- ---------- 
WP_064264018.1    FLIW---MLI AAI------- ---------- ---------- ---------- ---------- ---------- ---------- ---------- ---------- 
WP_069817605.1    FLIW---MLI AAI------- ---------- ---------- ---------- ---------- ---------- ---------- ---------- ---------- 
WP_069822859.1    FLIW---MLI AAV------- ---------- ---------- ---------- ---------- ---------- ---------- ---------- ---------- 
WP_081225114.1    FLLW---MLV AAI------- ---------- ---------- ---------- ---------- ---------- ---------- ---------- ---------- 
WP_070653835.1    FLLW---MFI AAI------- ---------- ---------- ---------- ---------- ---------- ---------- ---------- ---------- 
WP_069723751.1    FLLW---MFI AAI------- ---------- ---------- ---------- ---------- ---------- ---------- ---------- ---------- 
WP_070716166.1    FLLW---MFI AAI------- ---------- ---------- ---------- ---------- ---------- ---------- ---------- ---------- 
WP_071859856.1    FLLW---MFI AAI------- ---------- ---------- ---------- ---------- ---------- ---------- ---------- ---------- 
WP_002488728.1    FLLW---MFI AAI------- ---------- ---------- ---------- ---------- ---------- ---------- ---------- ---------- 
WP_046467119.1    FIFW---MLF AAV------- ---------- ---------- ---------- ---------- ---------- ---------- ---------- ---------- 
WP_002465539.1    FIFW---MLV AAI------- ---------- ---------- ---------- ---------- ---------- ---------- ---------- ---------- 
WP_058660142.1    FIFW---MLV AAI------- ---------- ---------- ---------- ---------- ---------- ---------- ---------- ---------- 
WP_049424087.1    FIFW---MLV AAI------- ---------- ---------- ---------- ---------- ---------- ---------- ---------- ---------- 
WP_075778192.1    FIFW---MLV AAI------- ---------- ---------- ---------- ---------- ---------- ---------- ---------- ---------- 
WP_048540624.1    FVFW---MLL AAV------- ---------- ---------- ---------- ---------- ---------- ---------- ---------- ---------- 
WP_065381759.1    FVFW---MLL AAV------- ---------- ---------- ---------- ---------- ---------- ---------- ---------- ---------- 
WP_049320431.1    FVFW---MLL AAV------- ---------- ---------- ---------- ---------- ---------- ---------- ---------- ---------- 
WP_037560029.1    FVFW---MLL AAV------- ---------- ---------- ---------- ---------- ---------- ---------- ---------- ---------- 
WP_016912301.1    FVLW---MLV AAI------- ---------- ---------- ---------- ---------- ---------- ---------- ---------- ---------- 
WP_050330139.1    FLFW---MLL ASL------- ---------- ---------- ---------- ---------- ---------- ---------- ---------- ---------- 
WP_085236958.1    FLLW---MLL ASL------- ---------- ---------- ---------- ---------- ---------- ---------- ---------- ---------- 
WP_019169620.1    FLLW---MLL ASI------- ---------- ---------- ---------- ---------- ---------- ---------- ---------- ---------- 
WP_014613138.1    FLLW---MLL ASI------- ---------- ---------- ---------- ---------- ---------- ---------- ---------- ---------- 
WP_063284725.1    FLLW---MLL ASI------- ---------- ---------- ---------- ---------- ---------- ---------- ---------- ---------- 
WP_044359667.1    FLVW---VVL VSI------- ---------- ---------- ---------- ---------- ---------- ---------- ---------- ---------- 
WP_037574947.1    FLIW---MLI ASF------- ---------- ---------- ---------- ---------- ---------- ---------- ---------- ---------- 
WP_039644326.1    FLVW---MLL TSF------- ---------- ---------- ---------- ---------- ---------- ---------- ---------- ---------- 
WP_060551672.1    FLLW---MLL TSF------- ---------- ---------- ---------- ---------- ---------- ---------- ---------- ---------- 
WP_037566638.1    FLLW---MLL TSF------- ---------- ---------- ---------- ---------- ---------- ---------- ---------- ---------- 
WP_003801373.1    FAIW---VLL FAI------- ---------- ---------- ---------- ---------- ---------- ---------- ---------- ---------- 
WP_086061401.1    FAIW---VLL FAI------- ---------- ---------- ---------- ---------- ---------- ---------- ---------- ---------- 
WP_088452628.1    FAIW---VLL FAV------- ---------- ---------- ---------- ---------- ---------- ---------- ---------- ---------- 
WP_026482831.1    FAIW---VLL FAV------- ---------- ---------- ---------- ---------- ---------- ---------- ---------- ---------- 
WP_035268109.1    FAIW---VLL FAV------- ---------- ---------- ---------- ---------- ---------- ---------- ---------- ---------- 
WP_024007303.1    FVIW---VLL FAI------- ---------- ---------- ---------- ---------- ---------- ---------- ---------- ---------- 
WP_025372147.1    FVIW---VLL FAI------- ---------- ---------- ---------- ---------- ---------- ---------- ---------- ---------- 
WP_085753638.1    FALW---VLL FAI------- ---------- ---------- ---------- ---------- ---------- ---------- ---------- ---------- 
WP_005798464.1    FALW---VLL FAV------- ---------- ---------- ---------- ---------- ---------- ---------- ---------- ---------- 
WP_026437271.1    FAIW---VLL FAV------- ---------- ---------- ---------- ---------- ---------- ---------- ---------- ---------- 
WP_067749265.1    FAIW---VLL FAI------- ---------- ---------- ---------- ---------- ---------- ---------- ---------- ---------- 
WP_080699870.1    FAIW---VLL FAA------- ---------- ---------- ---------- ---------- ---------- ---------- ---------- ---------- 
WP_033840965.1    FAIW---VLL FAA------- ---------- ---------- ---------- ---------- ---------- ---------- ---------- ---------- 
WP_003810220.1    FAIW---VLL FAA------- ---------- ---------- ---------- ---------- ---------- ---------- ---------- ---------- 
WP_033455331.1    FAIW---VLL FAA------- ---------- ---------- ---------- ---------- ---------- ---------- ---------- ---------- 
WP_033449806.1    FAIW---VLL FAA------- ---------- ---------- ---------- ---------- ---------- ---------- ---------- ---------- 
WP_066661379.1    FAVW---VLL FAA------- ---------- ---------- ---------- ---------- ---------- ---------- ---------- ---------- 
WP_037013892.1    FAYW---VLL FAV------- ---------- ---------- ---------- ---------- ---------- ---------- ---------- ---------- 
WP_017902201.1    FACW---VLV FAV------- ---------- ---------- ---------- ---------- ---------- ---------- ---------- ---------- 
WP_043860017.1    FAWW---VLL FAL------- ---------- ---------- ---------- ---------- ---------- ---------- ---------- ---------- 
WP_027977210.1    FAYW---VLL FAV------- ---------- ---------- ---------- ---------- ---------- ---------- ---------- ---------- 
WP_058762323.1    FAFW---VLF AAL------- ---------- ---------- ---------- ---------- ---------- ---------- ---------- ---------- 
WP_058792078.1    FAFW---VLL AAL------- ---------- ---------- ---------- ---------- ---------- ---------- ---------- ---------- 
WP_042135663.1    FAFW---VLL AAL------- ---------- ---------- ---------- ---------- ---------- ---------- ---------- ---------- 
WP_082731548.1    FAFW---VLL AVL------- ---------- ---------- ---------- ---------- ---------- ---------- ---------- ---------- 
WP_064306567.1    FAFW---VLL AAL------- ---------- ---------- ---------- ---------- ---------- ---------- ---------- ---------- 
WP_047700528.1    FAYW---VLI FAI------- ---------- ---------- ---------- ---------- ---------- ---------- ---------- ---------- 
WP_003204585.1    FAYW---VLI FAV------- ---------- ---------- ---------- ---------- ---------- ---------- ---------- ---------- 
WP_069518639.1    FALW---VLL FAV------- ---------- ---------- ---------- ---------- ---------- ---------- ---------- ---------- 
WP_010795147.1    FALW---VLL AAV------- ---------- ---------- ---------- ---------- ---------- ---------- ---------- ---------- 
WP_039562481.1    FALW---VLL FAV------- ---------- ---------- ---------- ---------- ---------- ---------- ---------- ---------- 
WP_074968945.1    FALW---ILL FAV------- ---------- ---------- ---------- ---------- ---------- ---------- ---------- ---------- 
WP_084334903.1    FALW---VLL FAV------- ---------- ---------- ---------- ---------- ---------- ---------- ---------- ---------- 
WP_025241133.1    FALW---VLL FAI------- ---------- ---------- ---------- ---------- ---------- ---------- ---------- ---------- 
WP_017522055.1    FPVW---VLL FAV------- ---------- ---------- ---------- ---------- ---------- ---------- ---------- ---------- 
WP_058136335.1    FPFW---VLL FAI------- ---------- ---------- ---------- ---------- ---------- ---------- ---------- ---------- 
WP_033956452.1    FPFW---VLL FAI------- ---------- ---------- ---------- ---------- ---------- ---------- ---------- ---------- 
WP_003109161.1    FPFW---VLL FAI------- ---------- ---------- ---------- ---------- ---------- ---------- ---------- ---------- 
WP_004999517.1    FALW---VIV FSA------- ---------- ---------- ---------- ---------- ---------- ---------- ---------- ---------- 
WP_044435497.1    FALW---VIV FSA------- ---------- ---------- ---------- ---------- ---------- ---------- ---------- ---------- 
WP_034700184.1    FALW---VIV FSA------- ---------- ---------- ---------- ---------- ---------- ---------- ---------- ---------- 
WP_004986073.1    FALW---VIV FSA------- ---------- ---------- ---------- ---------- ---------- ---------- ---------- ---------- 
WP_005005521.1    FALW---VIV FSA------- ---------- ---------- ---------- ---------- ---------- ---------- ---------- ---------- 
WP_076033235.1    FALW---VVV FAA------- ---------- ---------- ---------- ---------- ---------- ---------- ---------- ---------- 
WP_055414845.1    FALW---VVV FAA------- ---------- ---------- ---------- ---------- ---------- ---------- ---------- ---------- 
WP_004933692.1    FALW---VVV FAA------- ---------- ---------- ---------- ---------- ---------- ---------- ---------- ---------- 
WP_025094600.1    FALW---VVV FAA------- ---------- ---------- ---------- ---------- ---------- ---------- ---------- ---------- 
WP_004944670.1    FALW---VVV FAA------- ---------- ---------- ---------- ---------- ---------- ---------- ---------- ---------- 
WP_035264849.1    FALW---VLL FAG------- ---------- ---------- ---------- ---------- ---------- ---------- ---------- ---------- 
WP_087619599.1    FALW---VIL FAA------- ---------- ---------- ---------- ---------- ---------- ---------- ---------- ---------- 
WP_016654566.1    FALW---VVF FAV------- ---------- ---------- ---------- ---------- ---------- ---------- ---------- ---------- 
WP_004750131.1    FALW---VVL FAG------- ---------- ---------- ---------- ---------- ---------- ---------- ---------- ---------- 
WP_035365543.1    FALW---VVL FAG------- ---------- ---------- ---------- ---------- ---------- ---------- ---------- ---------- 
WP_045793152.1    FALW---VVL FAG------- ---------- ---------- ---------- ---------- ---------- ---------- ---------- ---------- 
WP_034614732.1    FALW---VVV FAF------- ---------- ---------- ---------- ---------- ---------- ---------- ---------- ---------- 
WP_004718792.1    FALW---VVV FAF------- ---------- ---------- ---------- ---------- ---------- ---------- ---------- ---------- 
WP_009585435.1    FALW---VVV FAF------- ---------- ---------- ---------- ---------- ---------- ---------- ---------- ---------- 
WP_058967393.1    FALW---VVV FAF------- ---------- ---------- ---------- ---------- ---------- ---------- ---------- ---------- 
WP_005035029.1    FALW---VVV FAF------- ---------- ---------- ---------- ---------- ---------- ---------- ---------- ---------- 
WP_016168893.1    FALW---VVL FAA------- ---------- ---------- ---------- ---------- ---------- ---------- ---------- ---------- 
WP_054580735.1    FALW---VIF FSG------- ---------- ---------- ---------- ---------- ---------- ---------- ---------- ---------- 
WP_086180198.1    FVFW---VIL FSG------- ---------- ---------- ---------- ---------- ---------- ---------- ---------- ---------- 
WP_034586142.1    FALW---VIV FAV------- ---------- ---------- ---------- ---------- ---------- ---------- ---------- ---------- 
WP_064102577.1    FALW---VVL FSG------- ---------- ---------- ---------- ---------- ---------- ---------- ---------- ---------- 
WP_074383826.1    FALW---VLL FSG------- ---------- ---------- ---------- ---------- ---------- ---------- ---------- ---------- 
WP_004890915.1    FALW---VIL FSA------- ---------- ---------- ---------- ---------- ---------- ---------- ---------- ---------- 
WP_005094929.1    FALW---VVL FSG------- ---------- ---------- ---------- ---------- ---------- ---------- ---------- ---------- 
WP_068885905.1    FALW---VVL FSG------- ---------- ---------- ---------- ---------- ---------- ---------- ---------- ---------- 
WP_086214618.1    FALW---VVL FSG------- ---------- ---------- ---------- ---------- ---------- ---------- ---------- ---------- 
WP_026253455.1    FAFW---VVL FSG------- ---------- ---------- ---------- ---------- ---------- ---------- ---------- ---------- 
WP_067668317.1    FAFW---VVL FSG------- ---------- ---------- ---------- ---------- ---------- ---------- ---------- ---------- 
WP_067731592.1    FALW---VIL FAG------- ---------- ---------- ---------- ---------- ---------- ---------- ---------- ---------- 
WP_078190620.1    FAIW---VVL FAA------- ---------- ---------- ---------- ---------- ---------- ---------- ---------- ---------- 
WP_067761723.1    FALW---VLL FAG------- ---------- ---------- ---------- ---------- ---------- ---------- ---------- ---------- 
WP_067662373.1    FAFW---VVL FAA------- ---------- ---------- ---------- ---------- ---------- ---------- ---------- ---------- 
WP_045796560.1    FALW---VLL FAV------- ---------- ---------- ---------- ---------- ---------- ---------- ---------- ---------- 
WP_087662327.1    FALW---VLL FAV------- ---------- ---------- ---------- ---------- ---------- ---------- ---------- ---------- 
WP_075167952.1    FALW---VLL FAV------- ---------- ---------- ---------- ---------- ---------- ---------- ---------- ---------- 
WP_034598041.1    FALW---VLL FAV------- ---------- ---------- ---------- ---------- ---------- ---------- ---------- ---------- 
WP_075175033.1    FALW---VLL FAV------- ---------- ---------- ---------- ---------- ---------- ---------- ---------- ---------- 
WP_039620302.1    FALW---VLL FAA------- ---------- ---------- ---------- ---------- ---------- ---------- ---------- ---------- 
WP_086210335.1    FALW---VVL FAG------- ---------- ---------- ---------- ---------- ---------- ---------- ---------- ---------- 
WP_087526637.1    FALW---VVL FAG------- ---------- ---------- ---------- ---------- ---------- ---------- ---------- ---------- 
WP_063454372.1    FALW---VVL FAG------- ---------- ---------- ---------- ---------- ---------- ---------- ---------- ---------- 
WP_087011955.1    FALW---VVL FAG------- ---------- ---------- ---------- ---------- ---------- ---------- ---------- ---------- 
WP_004691812.1    FALW---VVL FAG------- ---------- ---------- ---------- ---------- ---------- ---------- ---------- ---------- 
WP_065995399.1    FALW---VVL FAG------- ---------- ---------- ---------- ---------- ---------- ---------- ---------- ---------- 
WP_075040565.1    FALW---VVL FAG------- ---------- ---------- ---------- ---------- ---------- ---------- ---------- ---------- 
WP_067725346.1    FALW---VVL FAG------- ---------- ---------- ---------- ---------- ---------- ---------- ---------- ---------- 
WP_032024969.1    FALW---VII FAA------- ---------- ---------- ---------- ---------- ---------- ---------- ---------- ---------- 
WP_032057138.1    FALW---VIV FAA------- ---------- ---------- ---------- ---------- ---------- ---------- ---------- ---------- 
WP_061528306.1    FGLW---VIV FAV------- ---------- ---------- ---------- ---------- ---------- ---------- ---------- ---------- 
WP_061862283.1    FGLW---VIV FAG------- ---------- ---------- ---------- ---------- ---------- ---------- ---------- ---------- 
WP_065981664.1    FGLW---VIV FAG------- ---------- ---------- ---------- ---------- ---------- ---------- ---------- ---------- 
WP_059293271.1    FGIW---VIV FAV------- ---------- ---------- ---------- ---------- ---------- ---------- ---------- ---------- 
WP_063335169.1    FGIW---VIV FAV------- ---------- ---------- ---------- ---------- ---------- ---------- ---------- ---------- 
WP_053603060.1    FSLW---VIL IAV------- ---------- ---------- ---------- ---------- ---------- ---------- ---------- ---------- 
WP_046343782.1    FAIW---VIV FAC------- ---------- ---------- ---------- ---------- ---------- ---------- ---------- ---------- 
WP_024718578.1    FAIW---VIV FAC------- ---------- ---------- ---------- ---------- ---------- ---------- ---------- ---------- 
WP_003215499.1    FAIW---VIL FAC------- ---------- ---------- ---------- ---------- ---------- ---------- ---------- ---------- 
WP_044332911.1    FAIW---VII FAC------- ---------- ---------- ---------- ---------- ---------- ---------- ---------- ---------- 
WP_059375528.1    FAIW---VII FAC------- ---------- ---------- ---------- ---------- ---------- ---------- ---------- ---------- 
WP_046129554.1    FAIW---VIL FAV------- ---------- ---------- ---------- ---------- ---------- ---------- ---------- ---------- 
WP_073410860.1    FAIW---VIL FAI------- ---------- ---------- ---------- ---------- ---------- ---------- ---------- ---------- 
WP_075754217.1    FAIW---VIL FAV------- ---------- ---------- ---------- ---------- ---------- ---------- ---------- ---------- 
WP_020451818.1    FAIW---VIL FAV------- ---------- ---------- ---------- ---------- ---------- ---------- ---------- ---------- 
WP_023857353.1    FAIW---VIL FAV------- ---------- ---------- ---------- ---------- ---------- ---------- ---------- ---------- 
WP_009144019.1    FALW---VII FAC------- ---------- ---------- ---------- ---------- ---------- ---------- ---------- ---------- 
WP_008864059.1    FALW---VLV FAG------- ---------- ---------- ---------- ---------- ---------- ---------- ---------- ---------- 
WP_077306400.1    FAFW---VIL FAV------- ---------- ---------- ---------- ---------- ---------- ---------- ---------- ---------- 
WP_029282995.1    FAYW---VIL FAV------- ---------- ---------- ---------- ---------- ---------- ---------- ---------- ---------- 
WP_038563185.1    FAYW---VIL FAV------- ---------- ---------- ---------- ---------- ---------- ---------- ---------- ---------- 
WP_031219338.1    FAYW---VLL FAI------- ---------- ---------- ---------- ---------- ---------- ---------- ---------- ---------- 
WP_026963149.1    FAWW---VLL FAV------- ---------- ---------- ---------- ---------- ---------- ---------- ---------- ---------- 
WP_073153892.1    FTLW---VLL FAV------- ---------- ---------- ---------- ---------- ---------- ---------- ---------- ---------- 
WP_035300918.1    FTVW---VIL VSV------- ---------- ---------- ---------- ---------- ---------- ---------- ---------- ---------- 
WP_026676283.1    FTLW---VLL FAV------- ---------- ---------- ---------- ---------- ---------- ---------- ---------- ---------- 
WP_022585134.1    FTVW---VLL FSV------- ---------- ---------- ---------- ---------- ---------- ---------- ---------- ---------- 
WP_064016640.1    FTVW---VLL FSV------- ---------- ---------- ---------- ---------- ---------- ---------- ---------- ---------- 
WP_018660000.1    FTLW---VLL FAA------- ---------- ---------- ---------- ---------- ---------- ---------- ---------- ---------- 
WP_061577219.1    FTVW---VLI FAV------- ---------- ---------- ---------- ---------- ---------- ---------- ---------- ---------- 
WP_017551485.1    FTVW---VLI FAV------- ---------- ---------- ---------- ---------- ---------- ---------- ---------- ---------- 
WP_017551485.1    FTVW---VLI FAV------- ---------- ---------- ---------- ---------- ---------- ---------- ---------- ---------- 
WP_066365217.1    FTLW---VLL FAV------- ---------- ---------- ---------- ---------- ---------- ---------- ---------- ---------- 
WP_066266183.1    FTFW---VIL VAV------- ---------- ---------- ---------- ---------- ---------- ---------- ---------- ---------- 
WP_055738407.1    FTFW---VII VAV------- ---------- ---------- ---------- ---------- ---------- ---------- ---------- ---------- 
WP_025729471.1    FTFW---VII VAV------- ---------- ---------- ---------- ---------- ---------- ---------- ---------- ---------- 
WP_045294657.1    FTLW---VIL ISV------- ---------- ---------- ---------- ---------- ---------- ---------- ---------- ---------- 
WP_074894084.1    FTLW---VIL ISV------- ---------- ---------- ---------- ---------- ---------- ---------- ---------- ---------- 
WP_055989236.1    FTLW---VIL ISV------- ---------- ---------- ---------- ---------- ---------- ---------- ---------- ---------- 
WP_034269915.1    FTLW---VIL ISV------- ---------- ---------- ---------- ---------- ---------- ---------- ---------- ---------- 
WP_013055760.1    FTLW---VIL ISV------- ---------- ---------- ---------- ---------- ---------- ---------- ---------- ---------- 
WP_061140571.1    FTLW---VMI FAV------- ---------- ---------- ---------- ---------- ---------- ---------- ---------- ---------- 
WP_076370691.1    FTIW---VII FAI------- ---------- ---------- ---------- ---------- ---------- ---------- ---------- ---------- 
WP_053533624.1    FTLW---VIL FAV------- ---------- ---------- ---------- ---------- ---------- ---------- ---------- ---------- 
WP_026695287.1    FSFW---VIA IAI------- ---------- ---------- ---------- ---------- ---------- ---------- ---------- ---------- 
WP_071349782.1    FTLW---VLL AAI------- ---------- ---------- ---------- ---------- ---------- ---------- ---------- ---------- 
WP_041045796.1    FSLW---VIL FAC------- ---------- ---------- ---------- ---------- ---------- ---------- ---------- ---------- 
WP_082439582.1    FPFW---VLL FAC------- ---------- ---------- ---------- ---------- ---------- ---------- ---------- ---------- 
WP_075791764.1    FSVW---VLL FAA------- ---------- ---------- ---------- ---------- ---------- ---------- ---------- ---------- 
WP_056125257.1    FSLW---VLL FAA------- ---------- ---------- ---------- ---------- ---------- ---------- ---------- ---------- 
WP_036228000.1    FSLW---VLL FAA------- ---------- ---------- ---------- ---------- ---------- ---------- ---------- ---------- 
WP_025721888.1    FSIW---VLL FAC------- ---------- ---------- ---------- ---------- ---------- ---------- ---------- ---------- 
WP_075153681.1    FSIW---VLL FAC------- ---------- ---------- ---------- ---------- ---------- ---------- ---------- ---------- 
WP_063211902.1    FSIW---VLL FAC------- ---------- ---------- ---------- ---------- ---------- ---------- ---------- ---------- 
WP_019686017.1    FSIW---VLL FAC------- ---------- ---------- ---------- ---------- ---------- ---------- ---------- ---------- 
WP_014279545.1    FSIW---VIL FAC------- ---------- ---------- ---------- ---------- ---------- ---------- ---------- ---------- 
WP_063228289.1    FSLW---VIL FAV------- ---------- ---------- ---------- ---------- ---------- ---------- ---------- ---------- 
WP_005829552.1    FSLW---VIL FAI------- ---------- ---------- ---------- ---------- ---------- ---------- ---------- ---------- 
WP_007786395.1    FSLW---VIL FAI------- ---------- ---------- ---------- ---------- ---------- ---------- ---------- ---------- 
WP_049739924.1    FSVW---VIL FAI------- ---------- ---------- ---------- ---------- ---------- ---------- ---------- ---------- 
WP_055743808.1    FSVW---VIL FAI------- ---------- ---------- ---------- ---------- ---------- ---------- ---------- ---------- 
WP_069325676.1    FSIW---VIL FAL------- ---------- ---------- ---------- ---------- ---------- ---------- ---------- ---------- 
WP_046216161.1    FSIW---VIL FAL------- ---------- ---------- ---------- ---------- ---------- ---------- ---------- ---------- 
WP_060536402.1    FSVW---VIL FAL------- ---------- ---------- ---------- ---------- ---------- ---------- ---------- ---------- 
WP_017814229.1    FSVW---VIL FAL------- ---------- ---------- ---------- ---------- ---------- ---------- ---------- ---------- 
WP_046226039.1    FSVW---VIL FAL------- ---------- ---------- ---------- ---------- ---------- ---------- ---------- ---------- 
WP_068695177.1    FSVW---VIV FAC------- ---------- ---------- ---------- ---------- ---------- ---------- ---------- ---------- 
WP_076172226.1    FSVW---VIL FAC------- ---------- ---------- ---------- ---------- ---------- ---------- ---------- ---------- 
WP_036706115.1    FSVW---VIL FAC------- ---------- ---------- ---------- ---------- ---------- ---------- ---------- ---------- 
WP_037184981.1    FALW---VIL FAV------- ---------- ---------- ---------- ---------- ---------- ---------- ---------- ---------- 
WP_047635370.1    FSIW---VIL FAV------- ---------- ---------- ---------- ---------- ---------- ---------- ---------- ---------- 
WP_015342371.1    FSIW---VIL FAV------- ---------- ---------- ---------- ---------- ---------- ---------- ---------- ---------- 
WP_075855950.1    FSIW---VIL FAV------- ---------- ---------- ---------- ---------- ---------- ---------- ---------- ---------- 
WP_069613696.1    FSIW---VIL FAV------- ---------- ---------- ---------- ---------- ---------- ---------- ---------- ---------- 
WP_068394902.1    FALW---VIV FAV------- ---------- ---------- ---------- ---------- ---------- ---------- ---------- ---------- 
WP_077467634.1    FALW---VIV FAV------- ---------- ---------- ---------- ---------- ---------- ---------- ---------- ---------- 
WP_038061034.1    FAIW---VLL FAV------- ---------- ---------- ---------- ---------- ---------- ---------- ---------- ---------- 
WP_047144948.1    FAVW---VIV FAA------- ---------- ---------- ---------- ---------- ---------- ---------- ---------- ---------- 
WP_008507293.1    FAIW---VIV FAA------- ---------- ---------- ---------- ---------- ---------- ---------- ---------- ---------- 
WP_076771231.1    FAIW---VIV FAA------- ---------- ---------- ---------- ---------- ---------- ---------- ---------- ---------- 
WP_061348042.1    FAVW---VIV FAI------- ---------- ---------- ---------- ---------- ---------- ---------- ---------- ---------- 
WP_021587988.1    FAVW---VII FAI------- ---------- ---------- ---------- ---------- ---------- ---------- ---------- ---------- 
WP_019994981.1    FAIW---VIV FAA------- ---------- ---------- ---------- ---------- ---------- ---------- ---------- ---------- 
WP_062762756.1    FAVW---VIL FAV------- ---------- ---------- ---------- ---------- ---------- ---------- ---------- ---------- 
WP_072295613.1    FALW---VLL FAV------- ---------- ---------- ---------- ---------- ---------- ---------- ---------- ---------- 
WP_046001050.1    FAAW---VVL FAV------- ---------- ---------- ---------- ---------- ---------- ---------- ---------- ---------- 
WP_074970723.1    FAVW---VIL FAV------- ---------- ---------- ---------- ---------- ---------- ---------- ---------- ---------- 
WP_035744509.1    FALW---VIL FAV------- ---------- ---------- ---------- ---------- ---------- ---------- ---------- ---------- 
WP_063947009.1    FAVW---VIL FAV------- ---------- ---------- ---------- ---------- ---------- ---------- ---------- ---------- 
WP_085423177.1    FAAW---VIL FAV------- ---------- ---------- ---------- ---------- ---------- ---------- ---------- ---------- 
WP_024271218.1    FALW---VIL FAV------- ---------- ---------- ---------- ---------- ---------- ---------- ---------- ---------- 
WP_025426221.1    FALW---VIL FAV------- ---------- ---------- ---------- ---------- ---------- ---------- ---------- ---------- 
WP_077733481.1    FAFW---VLL LAA------- ---------- ---------- ---------- ---------- ---------- ---------- ---------- ---------- 
WP_018575199.1    FALW---VLV FAG------- ---------- ---------- ---------- ---------- ---------- ---------- ---------- ---------- 
WP_036559103.1    FALW---VLI FAA------- ---------- ---------- ---------- ---------- ---------- ---------- ---------- ---------- 
WP_018026721.1    FALW---VLI FAA------- ---------- ---------- ---------- ---------- ---------- ---------- ---------- ---------- 
WP_078255948.1    FAVW---VVV FAL------- ---------- ---------- ---------- ---------- ---------- ---------- ---------- ---------- 
WP_063453881.1    FAVW---VVV FAL------- ---------- ---------- ---------- ---------- ---------- ---------- ---------- ---------- 
WP_065251960.1    FAVW---VVV FAL------- ---------- ---------- ---------- ---------- ---------- ---------- ---------- ---------- 
WP_064654877.1    FAVW---VVV FAL------- ---------- ---------- ---------- ---------- ---------- ---------- ---------- ---------- 
WP_064649598.1    FAVW---VVV FAL------- ---------- ---------- ---------- ---------- ---------- ---------- ---------- ---------- 
WP_047976282.1    FAVW---VIV FAL------- ---------- ---------- ---------- ---------- ---------- ---------- ---------- ---------- 
WP_025267348.1    FAIW---VIL FAF------- ---------- ---------- ---------- ---------- ---------- ---------- ---------- ---------- 
WP_005622500.1    FAVW---VVF FAF------- ---------- ---------- ---------- ---------- ---------- ---------- ---------- ---------- 
WP_005596403.1    FAIW---VVV FAF------- ---------- ---------- ---------- ---------- ---------- ---------- ---------- ---------- 
WP_006251085.1    FAIW---VVF FAF------- ---------- ---------- ---------- ---------- ---------- ---------- ---------- ---------- 
WP_005824412.1    FAIW---VVV AAF------- ---------- ---------- ---------- ---------- ---------- ---------- ---------- ---------- 
WP_039088686.1    FSLW---VLL FAF------- ---------- ---------- ---------- ---------- ---------- ---------- ---------- ---------- 
WP_039083521.1    FSLW---VLL FAF------- ---------- ---------- ---------- ---------- ---------- ---------- ---------- ---------- 
WP_039137803.1    FSLW---VLL FAF------- ---------- ---------- ---------- ---------- ---------- ---------- ---------- ---------- 
WP_065231339.1    FSLW---VLL FAF------- ---------- ---------- ---------- ---------- ---------- ---------- ---------- ---------- 
WP_065239662.1    FSIW---VLL FGF------- ---------- ---------- ---------- ---------- ---------- ---------- ---------- ---------- 
WP_084255656.1    FAVW---VLL FAF------- ---------- ---------- ---------- ---------- ---------- ---------- ---------- ---------- 
WP_006718763.1    FALW---VLL FAL------- ---------- ---------- ---------- ---------- ---------- ---------- ---------- ---------- 
WP_048750287.1    FALW---VLL FAL------- ---------- ---------- ---------- ---------- ---------- ---------- ---------- ---------- 
WP_044470847.1    FALW---AIV FGL------- ---------- ---------- ---------- ---------- ---------- ---------- ---------- ---------- 
WP_032092986.1    FALW---VLI FAY------- ---------- ---------- ---------- ---------- ---------- ---------- ---------- ---------- 
WP_012072901.1    FALW---VLV FAY------- ---------- ---------- ---------- ---------- ---------- ---------- ---------- ---------- 
WP_041639648.1    FALW---VLV FAF------- ---------- ---------- ---------- ---------- ---------- ---------- ---------- ---------- 
WP_005698577.1    FALW---AIV FAL------- ---------- ---------- ---------- ---------- ---------- ---------- ---------- ---------- 
WP_070714638.1    FALW---AIV FAL------- ---------- ---------- ---------- ---------- ---------- ---------- ---------- ---------- 
WP_077417990.1    FALW---AIV FAV------- ---------- ---------- ---------- ---------- ---------- ---------- ---------- ---------- 
WP_077495225.1    FALW---AIV FAI------- ---------- ---------- ---------- ---------- ---------- ---------- ---------- ---------- 
WP_059365341.1    FALW---AIV FAV------- ---------- ---------- ---------- ---------- ---------- ---------- ---------- ---------- 
WP_082235129.1    FAFW---VVF FAA------- ---------- ---------- ---------- ---------- ---------- ---------- ---------- ---------- 
WP_077622909.1    FAIW---VLL FAV------- ---------- ---------- ---------- ---------- ---------- ---------- ---------- ---------- 
WP_003466662.1    FAIW---VLL FAV------- ---------- ---------- ---------- ---------- ---------- ---------- ---------- ---------- 
WP_018932961.1    FAIW---VVL FAV------- ---------- ---------- ---------- ---------- ---------- ---------- ---------- ---------- 
WP_036576976.1    FAIW---VVL FAV------- ---------- ---------- ---------- ---------- ---------- ---------- ---------- ---------- 
WP_058949224.1    FAIW---VVL FAV------- ---------- ---------- ---------- ---------- ---------- ---------- ---------- ---------- 
WP_084600226.1    FAIW---VIA FAI------- ---------- ---------- ---------- ---------- ---------- ---------- ---------- ---------- 
WP_037986347.1    FAVW---VIL FAI------- ---------- ---------- ---------- ---------- ---------- ---------- ---------- ---------- 
WP_085506763.1    FAVW---VVL FAV------- ---------- ---------- ---------- ---------- ---------- ---------- ---------- ---------- 
WP_062447645.1    FAVW---VVV FAV------- ---------- ---------- ---------- ---------- ---------- ---------- ---------- ---------- 
WP_026577100.1    FALW---VVL FAA------- ---------- ---------- ---------- ---------- ---------- ---------- ---------- ---------- 
WP_008635365.1    FALW---VVL FAA------- ---------- ---------- ---------- ---------- ---------- ---------- ---------- ---------- 
WP_036824847.1    FAVW---VIL FAV------- ---------- ---------- ---------- ---------- ---------- ---------- ---------- ---------- 
WP_026798871.1    FAIW---VLL FAV------- ---------- ---------- ---------- ---------- ---------- ---------- ---------- ---------- 
WP_079526374.1    FAIW---VLL FAV------- ---------- ---------- ---------- ---------- ---------- ---------- ---------- ---------- 
WP_085029278.1    FAIW---VLL FAV------- ---------- ---------- ---------- ---------- ---------- ---------- ---------- ---------- 
WP_035551739.1    FAIW---VLL FAV------- ---------- ---------- ---------- ---------- ---------- ---------- ---------- ---------- 
WP_014644014.1    FAIW---VLL FAV------- ---------- ---------- ---------- ---------- ---------- ---------- ---------- ---------- 
WP_074735948.1    FALW---VLL FAA------- ---------- ---------- ---------- ---------- ---------- ---------- ---------- ---------- 
WP_035509645.1    FALW---VLL FAA------- ---------- ---------- ---------- ---------- ---------- ---------- ---------- ---------- 
WP_066250680.1    FAIW---VLL FAA------- ---------- ---------- ---------- ---------- ---------- ---------- ---------- ---------- 
WP_081130704.1    FAIW---VLL FGA------- ---------- ---------- ---------- ---------- ---------- ---------- ---------- ---------- 
WP_013145229.1    FAIW---VLL FGA------- ---------- ---------- ---------- ---------- ---------- ---------- ---------- ---------- 
WP_033017038.1    FAIW---VLL FGA------- ---------- ---------- ---------- ---------- ---------- ---------- ---------- ---------- 
WP_062678415.1    FAVW---VLL FAA------- ---------- ---------- ---------- ---------- ---------- ---------- ---------- ---------- 
WP_048313248.1    FAVW---VLL FAV------- ---------- ---------- ---------- ---------- ---------- ---------- ---------- ---------- 
WP_021622279.1    FAIW---VLL FAV------- ---------- ---------- ---------- ---------- ---------- ---------- ---------- ---------- 
WP_043068710.1    FAIW---VLL FAV------- ---------- ---------- ---------- ---------- ---------- ---------- ---------- ---------- 
WP_043072375.1    FAIW---VLL FAV------- ---------- ---------- ---------- ---------- ---------- ---------- ---------- ---------- 
WP_087433497.1    FAIW---VIL FAC------- ---------- ---------- ---------- ---------- ---------- ---------- ---------- ---------- 
WP_024984011.1    FAIW---VLL FAA------- ---------- ---------- ---------- ---------- ---------- ---------- ---------- ---------- 
WP_075526351.1    FAIW---VLL FAG------- ---------- ---------- ---------- ---------- ---------- ---------- ---------- ---------- 
WP_067408716.1    FAFW---VLL FAA------- ---------- ---------- ---------- ---------- ---------- ---------- ---------- ---------- 
WP_066143499.1    FAVW---VLL FAT------- ---------- ---------- ---------- ---------- ---------- ---------- ---------- ---------- 
WP_079563260.1    FAIW---VLL FAA------- ---------- ---------- ---------- ---------- ---------- ---------- ---------- ---------- 
WP_010859694.1    FAIW---VLL FAA------- ---------- ---------- ---------- ---------- ---------- ---------- ---------- ---------- 
WP_042347094.1    FAIW---VLI FAT------- ---------- ---------- ---------- ---------- ---------- ---------- ---------- ---------- 
WP_019240706.1    FAVW---VLV FAT------- ---------- ---------- ---------- ---------- ---------- ---------- ---------- ---------- 
WP_050615582.1    FAIW---VLL FAV------- ---------- ---------- ---------- ---------- ---------- ---------- ---------- ---------- 
WP_066383549.1    FAIW---VLV FAF------- ---------- ---------- ---------- ---------- ---------- ---------- ---------- ---------- 
WP_040209279.1    FAIW---VLL FAI------- ---------- ---------- ---------- ---------- ---------- ---------- ---------- ---------- 
WP_078409133.1    FAVW---VLL FAA------- ---------- ---------- ---------- ---------- ---------- ---------- ---------- ---------- 
WP_028393765.1    FAVW---VLL FAA------- ---------- ---------- ---------- ---------- ---------- ---------- ---------- ---------- 
WP_062186059.1    FAIW---VLV FAA------- ---------- ---------- ---------- ---------- ---------- ---------- ---------- ---------- 
WP_003679709.1    FSLW---AAL FAA------- ---------- ---------- ---------- ---------- ---------- ---------- ---------- ---------- 
WP_070747997.1    FSLW---AAL FAG------- ---------- ---------- ---------- ---------- ---------- ---------- ---------- ---------- 
pdb|3ZUX|A        FSLW---AAL FAA------- ---------- ---------- ---------- ---------- ---------- ---------- ---------- ---------- 
pdb|3ZUY|A        FSLW---AAL FAA------- ---------- ---------- ---------- ---------- ---------- ---------- ---------- ---------- 
WP_003707915.1    FSLW---AAL FAA------- ---------- ---------- ---------- ---------- ---------- ---------- ---------- ---------- 
WP_044122471.1    FAFW---VIA AAI------- ---------- ---------- ---------- ---------- ---------- ---------- ---------- ---------- 
WP_022372444.1    FALW---VLV FAA------- ---------- ---------- ---------- ---------- ---------- ---------- ---------- ---------- 
WP_022442989.1    FALW---VIV VGA------- ---------- ---------- ---------- ---------- ---------- ---------- ---------- ---------- 
WP_077925622.1    FALW---TLL FAL------- ---------- ---------- ---------- ---------- ---------- ---------- ---------- ---------- 
WP_077927975.1    FALW---TLL FAL------- ---------- ---------- ---------- ---------- ---------- ---------- ---------- ---------- 
WP_058355648.1    FALW---LLL VSA------- ---------- ---------- ---------- ---------- ---------- ---------- ---------- ---------- 
WP_050005071.1    MAIL---VLA VAA------- ---------- ---------- ---------- ---------- ---------- ---------- ---------- ---------- 
WP_009323286.1    MAIL---VLA VAA------- ---------- ---------- ---------- ---------- ---------- ---------- ---------- ---------- 
WP_044954134.1    MAAI---VIV VAA------- ---------- ---------- ---------- ---------- ---------- ---------- ---------- ---------- 
WP_005935273.1    MAGI---VIV VAA------- ---------- ---------- ---------- ---------- ---------- ---------- ---------- ---------- 
WP_055187102.1    MAAI---VIV VAA------- ---------- ---------- ---------- ---------- ---------- ---------- ---------- ---------- 
WP_020008776.1    FGIW---VIL FAV------- ---------- ---------- ---------- ---------- ---------- ---------- ---------- ---------- 
WP_046789850.1    FAVW---VIL FAV------- ---------- ---------- ---------- ---------- ---------- ---------- ---------- ---------- 
WP_046516080.1    FAVW---VIL FAV------- ---------- ---------- ---------- ---------- ---------- ---------- ---------- ---------- 
WP_017548407.1    FAVW---VIL FAV------- ---------- ---------- ---------- ---------- ---------- ---------- ---------- ---------- 
WP_072708537.1    FAIW---ALA FAV------- ---------- ---------- ---------- ---------- ---------- ---------- ---------- ---------- 
WP_052256740.1    FAVW---ALL FAV------- ---------- ---------- ---------- ---------- ---------- ---------- ---------- ---------- 
WP_026867491.1    FAVW---VII FAV------- ---------- ---------- ---------- ---------- ---------- ---------- ---------- ---------- 
WP_084135678.1    FAVW---VIL FAA------- ---------- ---------- ---------- ---------- ---------- ---------- ---------- ---------- 
WP_035807910.1    FAVW---VIL FAA------- ---------- ---------- ---------- ---------- ---------- ---------- ---------- ---------- 
WP_042923483.1    FAIW---ATL FAA------- ---------- ---------- ---------- ---------- ---------- ---------- ---------- ---------- 
WP_038320672.1    FAIW---ATL FAA------- ---------- ---------- ---------- ---------- ---------- ---------- ---------- ---------- 
WP_033828060.1    FAVW---III FAI------- ---------- ---------- ---------- ---------- ---------- ---------- ---------- ---------- 
WP_041847913.1    FAVW---IIL FAL------- ---------- ---------- ---------- ---------- ---------- ---------- ---------- ---------- 
WP_041845263.1    FAVW---IIL FAL------- ---------- ---------- ---------- ---------- ---------- ---------- ---------- ---------- 
WP_061805352.1    FALW---VVL FSL------- ---------- ---------- ---------- ---------- ---------- ---------- ---------- ---------- 
WP_046217712.1    FALW---VVL FSL------- ---------- ---------- ---------- ---------- ---------- ---------- ---------- ---------- 
WP_019392099.1    FALW---VVL FSL------- ---------- ---------- ---------- ---------- ---------- ---------- ---------- ---------- 
WP_026682248.1    FAIW---VIL FGT------- ---------- ---------- ---------- ---------- ---------- ---------- ---------- ---------- 
WP_011065397.1    FAIW---VLL FGV------- ---------- ---------- ---------- ---------- ---------- ---------- ---------- ---------- 
WP_069685754.1    FAIW---VLL FGV------- ---------- ---------- ---------- ---------- ---------- ---------- ---------- ---------- 
WP_021291925.1    FAIW---VVL FGI------- ---------- ---------- ---------- ---------- ---------- ---------- ---------- ---------- 
WP_080876268.1    FALW---VIL FAI------- ---------- ---------- ---------- ---------- ---------- ---------- ---------- ---------- 
WP_042533661.1    FALW---VIL FAI------- ---------- ---------- ---------- ---------- ---------- ---------- ---------- ---------- 
WP_077603424.1    FAVW---VIL FAV------- ---------- ---------- ---------- ---------- ---------- ---------- ---------- ---------- 
WP_053401408.1    FAIW---VVV VAT------- ---------- ---------- ---------- ---------- ---------- ---------- ---------- ---------- 
WP_087971966.1    FALW---VII FAL------- ---------- ---------- ---------- ---------- ---------- ---------- ---------- ---------- 
WP_088052806.1    FALW---VIL FAV------- ---------- ---------- ---------- ---------- ---------- ---------- ---------- ---------- 
WP_066236355.1    FAVW---VIL FAI------- ---------- ---------- ---------- ---------- ---------- ---------- ---------- ---------- 
WP_066392202.1    FAIW---VIL FAI------- ---------- ---------- ---------- ---------- ---------- ---------- ---------- ---------- 
WP_026561816.1    FAIW---VIL FAM------- ---------- ---------- ---------- ---------- ---------- ---------- ---------- ---------- 
WP_066326300.1    FAVW---VIV FAI------- ---------- ---------- ---------- ---------- ---------- ---------- ---------- ---------- 
WP_066287342.1    FAVW---VIL FAI------- ---------- ---------- ---------- ---------- ---------- ---------- ---------- ---------- 
WP_010532004.1    FAVW---VIL FAA------- ---------- ---------- ---------- ---------- ---------- ---------- ---------- ---------- 
WP_077328308.1    FAFW---VIL FGA------- ---------- ---------- ---------- ---------- ---------- ---------- ---------- ---------- 
WP_040956151.1    FAIW---VIL FGV------- ---------- ---------- ---------- ---------- ---------- ---------- ---------- ---------- 
WP_019376407.1    FAIW---VIL FGV------- ---------- ---------- ---------- ---------- ---------- ---------- ---------- ---------- 
WP_060681623.1    FAIW---VIL FGV------- ---------- ---------- ---------- ---------- ---------- ---------- ---------- ---------- 
WP_071649364.1    FAIW---VIL FGV------- ---------- ---------- ---------- ---------- ---------- ---------- ---------- ---------- 
WP_067236760.1    FAFW---VLA AAV------- ---------- ---------- ---------- ---------- ---------- ---------- ---------- ---------- 
WP_067334955.1    FAFW---VLA AAV------- ---------- ---------- ---------- ---------- ---------- ---------- ---------- ---------- 
WP_067057984.1    FAFW---VLA AAV------- ---------- ---------- ---------- ---------- ---------- ---------- ---------- ---------- 
WP_043929771.1    FIYW---VLL FTA------- ---------- ---------- ---------- ---------- ---------- ---------- ---------- ---------- 
WP_046181191.1    FVIW---VLL FTA------- ---------- ---------- ---------- ---------- ---------- ---------- ---------- ---------- 
WP_040376137.1    FAIW---VLV FAG------- ---------- ---------- ---------- ---------- ---------- ---------- ---------- ---------- 
WP_061463484.1    FAIW---VLL FAV------- ---------- ---------- ---------- ---------- ---------- ---------- ---------- ---------- 
WP_053363065.1    FAYW---VIL FAA------- ---------- ---------- ---------- ---------- ---------- ---------- ---------- ---------- 
WP_046523236.1    FAYW---VIL FAA------- ---------- ---------- ---------- ---------- ---------- ---------- ---------- ---------- 
WP_066054232.1    FAYW---VLL FAG------- ---------- ---------- ---------- ---------- ---------- ---------- ---------- ---------- 
WP_041056023.1    FALW---VVL IGI------- ---------- ---------- ---------- ---------- ---------- ---------- ---------- ---------- 
WP_050349566.1    FAIW---VLL VAV------- ---------- ---------- ---------- ---------- ---------- ---------- ---------- ---------- 
WP_073012026.1    FAIW---VLL VAV------- ---------- ---------- ---------- ---------- ---------- ---------- ---------- ---------- 
WP_040037780.1    FAIW---VLL VAV------- ---------- ---------- ---------- ---------- ---------- ---------- ---------- ---------- 
WP_053995585.1    FAVW---VLV FAA------- ---------- ---------- ---------- ---------- ---------- ---------- ---------- ---------- 
WP_076766684.1    FAIW---VLV FAA------- ---------- ---------- ---------- ---------- ---------- ---------- ---------- ---------- 
WP_010308829.1    FAIW---VVV AAV------- ---------- ---------- ---------- ---------- ---------- ---------- ---------- ---------- 
WP_038180545.1    FAIW---VLI VAG------- ---------- ---------- ---------- ---------- ---------- ---------- ---------- ---------- 
WP_053418124.1    FAIW---ILV IAG------- ---------- ---------- ---------- ---------- ---------- ---------- ---------- ---------- 
WP_052123976.1    FAIW---VLL AAG------- ---------- ---------- ---------- ---------- ---------- ---------- ---------- ---------- 
WP_084077772.1    FALW---VLL AAG------- ---------- ---------- ---------- ---------- ---------- ---------- ---------- ---------- 
WP_016838677.1    FALW---VLL AAA------- ---------- ---------- ---------- ---------- ---------- ---------- ---------- ---------- 
WP_087617674.1    FAIW---VLV AAA------- ---------- ---------- ---------- ---------- ---------- ---------- ---------- ---------- 
WP_079526237.1    FAIW---VLV AAG------- ---------- ---------- ---------- ---------- ---------- ---------- ---------- ---------- 
WP_003797102.1    FALW---AAL FAF------- ---------- ---------- ---------- ---------- ---------- ---------- ---------- ---------- 
WP_072141314.1    FTIW---ATL FAA------- ---------- ---------- ---------- ---------- ---------- ---------- ---------- ---------- 
WP_032136535.1    FALW---ATL FAL------- ---------- ---------- ---------- ---------- ---------- ---------- ---------- ---------- 
WP_009427165.1    FALW---AAL TAL------- ---------- ---------- ---------- ---------- ---------- ---------- ---------- ---------- 
WP_003771385.1    FALW---AAL TAV------- ---------- ---------- ---------- ---------- ---------- ---------- ---------- ---------- 
WP_070454379.1    FALW---AAL TAV------- ---------- ---------- ---------- ---------- ---------- ---------- ---------- ---------- 
WP_049254218.1    FALW---AAL TAV------- ---------- ---------- ---------- ---------- ---------- ---------- ---------- ---------- 
WP_074896136.1    FALW---AAL TAV------- ---------- ---------- ---------- ---------- ---------- ---------- ---------- ---------- 
WP_067592996.1    FALW---AAL FAM------- ---------- ---------- ---------- ---------- ---------- ---------- ---------- ---------- 
WP_064088054.1    FALW---AAL FAM------- ---------- ---------- ---------- ---------- ---------- ---------- ---------- ---------- 
WP_023886203.1    FALW---AAL FAM------- ---------- ---------- ---------- ---------- ---------- ---------- ---------- ---------- 
WP_003822162.1    FALW---AAL FAM------- ---------- ---------- ---------- ---------- ---------- ---------- ---------- ---------- 
WP_064090272.1    FALW---AAL FAM------- ---------- ---------- ---------- ---------- ---------- ---------- ---------- ---------- 
WP_047761338.1    FAVW---AAL FAL------- ---------- ---------- ---------- ---------- ---------- ---------- ---------- ---------- 
WP_054618809.1    FALW---AAL FAA------- ---------- ---------- ---------- ---------- ---------- ---------- ---------- ---------- 
WP_085363194.1    FALW---AAL FAA------- ---------- ---------- ---------- ---------- ---------- ---------- ---------- ---------- 
WP_054598788.1    FALW---AAL FAA------- ---------- ---------- ---------- ---------- ---------- ---------- ---------- ---------- 
WP_085358920.1    FALW---AAL FAA------- ---------- ---------- ---------- ---------- ---------- ---------- ---------- ---------- 
WP_009173312.1    FAFW---AAL CAA------- ---------- ---------- ---------- ---------- ---------- ---------- ---------- ---------- 
WP_066076898.1    FALW---AAL CAL------- ---------- ---------- ---------- ---------- ---------- ---------- ---------- ---------- 
WP_070491464.1    FSFW---AAL CAA------- ---------- ---------- ---------- ---------- ---------- ---------- ---------- ---------- 
WP_070538721.1    FSFW---AAL CAA------- ---------- ---------- ---------- ---------- ---------- ---------- ---------- ---------- 
WP_070682613.1    FSFW---AAL CAA------- ---------- ---------- ---------- ---------- ---------- ---------- ---------- ---------- 
WP_039410597.1    FSFW---AAL CAA------- ---------- ---------- ---------- ---------- ---------- ---------- ---------- ---------- 
WP_060974861.1    FSFW---AAL CAA------- ---------- ---------- ---------- ---------- ---------- ---------- ---------- ---------- 
WP_052236670.1    FSIW---AVL CAI------- ---------- ---------- ---------- ---------- ---------- ---------- ---------- ---------- 
WP_065620053.1    FPLW---AII CAI------- ---------- ---------- ---------- ---------- ---------- ---------- ---------- ---------- 
WP_086336041.1    FPLW---AIL CAI------- ---------- ---------- ---------- ---------- ---------- ---------- ---------- ---------- 
WP_086321154.1    FPLW---AIL CAI------- ---------- ---------- ---------- ---------- ---------- ---------- ---------- ---------- 
WP_065653176.1    FPLW---AVL CAV------- ---------- ---------- ---------- ---------- ---------- ---------- ---------- ---------- 
WP_065611488.1    FPLW---AVL CAV------- ---------- ---------- ---------- ---------- ---------- ---------- ---------- ---------- 
WP_059386229.1    FPLW---ALL LSV------- ---------- ---------- ---------- ---------- ---------- ---------- ---------- ---------- 
WP_039381880.1    FPLW---AVL LSV------- ---------- ---------- ---------- ---------- ---------- ---------- ---------- ---------- 
WP_004911522.1    FPLW---ALL LSI------- ---------- ---------- ---------- ---------- ---------- ---------- ---------- ---------- 
WP_047782067.1    FPLW---ALL LSF------- ---------- ---------- ---------- ---------- ---------- ---------- ---------- ---------- 
WP_027275768.1    FPLW---AIL LSI------- ---------- ---------- ---------- ---------- ---------- ---------- ---------- ---------- 
WP_017373606.1    FPLW---ALL LSW------- ---------- ---------- ---------- ---------- ---------- ---------- ---------- ---------- 
WP_002445411.1    FPAW---ALL LSV------- ---------- ---------- ---------- ---------- ---------- ---------- ---------- ---------- 
WP_025244284.1    FPLW---AIL LSI------- ---------- ---------- ---------- ---------- ---------- ---------- ---------- ---------- 
WP_034793490.1    FPLW---AVL LSV------- ---------- ---------- ---------- ---------- ---------- ---------- ---------- ---------- 
WP_046448790.1    FPLW---AVL LSI------- ---------- ---------- ---------- ---------- ---------- ---------- ---------- ---------- 
WP_005191506.1    FPLW---ALL LSV------- ---------- ---------- ---------- ---------- ---------- ---------- ---------- ---------- 
WP_037490347.1    FPLW---AAL CSI------- ---------- ---------- ---------- ---------- ---------- ---------- ---------- ---------- 
WP_078475320.1    FPLW---AAL CSI------- ---------- ---------- ---------- ---------- ---------- ---------- ---------- ---------- 
WP_084562614.1    FPLW---AAL CSI------- ---------- ---------- ---------- ---------- ---------- ---------- ---------- ---------- 
WP_084585570.1    FPLW---AAL CSI------- ---------- ---------- ---------- ---------- ---------- ---------- ---------- ---------- 
WP_084564969.1    FPLW---AAL CSI------- ---------- ---------- ---------- ---------- ---------- ---------- ---------- ---------- 
WP_072573040.1    FPVL---AIL VSV------- ---------- ---------- ---------- ---------- ---------- ---------- ---------- ---------- 
WP_072548904.1    FPVL---AIV VSV------- ---------- ---------- ---------- ---------- ---------- ---------- ---------- ---------- 
WP_025287227.1    FPVL---AIV VSV------- ---------- ---------- ---------- ---------- ---------- ---------- ---------- ---------- 
WP_011632590.1    FPVL---AIL VSV------- ---------- ---------- ---------- ---------- ---------- ---------- ---------- ---------- 
WP_072563687.1    FPVL---AIL VSV------- ---------- ---------- ---------- ---------- ---------- ---------- ---------- ---------- 
WP_010667737.1    FPVW---AVL FSY------- ---------- ---------- ---------- ---------- ---------- ---------- ---------- ---------- 
WP_077812693.1    FPVW---AVL FSG------- ---------- ---------- ---------- ---------- ---------- ---------- ---------- ---------- 
WP_048842185.1    FPVW---ALL VSG------- ---------- ---------- ---------- ---------- ---------- ---------- ---------- ---------- 
WP_086657249.1    FPVW---ALL VSG------- ---------- ---------- ---------- ---------- ---------- ---------- ---------- ---------- 
WP_048837713.1    FPLW---ALM VSG------- ---------- ---------- ---------- ---------- ---------- ---------- ---------- ---------- 
WP_086651710.1    FPLW---ALM VSG------- ---------- ---------- ---------- ---------- ---------- ---------- ---------- ---------- 
WP_077802152.1    FPLW---AIV VSG------- ---------- ---------- ---------- ---------- ---------- ---------- ---------- ---------- 
WP_062497666.1    FPFW---AIL VSG------- ---------- ---------- ---------- ---------- ---------- ---------- ---------- ---------- 
WP_062449474.1    FPFW---AIL VSG------- ---------- ---------- ---------- ---------- ---------- ---------- ---------- ---------- 
WP_062458267.1    FPFW---AIL VSG------- ---------- ---------- ---------- ---------- ---------- ---------- ---------- ---------- 
WP_062500016.1    FPFW---AIL VSG------- ---------- ---------- ---------- ---------- ---------- ---------- ---------- ---------- 
WP_046902145.1    FPVW---AIL VSL------- ---------- ---------- ---------- ---------- ---------- ---------- ---------- ---------- 
WP_062505182.1    FPVW---AIL VTV------- ---------- ---------- ---------- ---------- ---------- ---------- ---------- ---------- 
WP_010503312.1    FPVW---AIL VTV------- ---------- ---------- ---------- ---------- ---------- ---------- ---------- ---------- 
WP_061510061.1    FPVW---AIL VTA------- ---------- ---------- ---------- ---------- ---------- ---------- ---------- ---------- 
WP_007283326.1    FPVW---AIL VTA------- ---------- ---------- ---------- ---------- ---------- ---------- ---------- ---------- 
WP_012225391.1    FPLW---AIL VSA------- ---------- ---------- ---------- ---------- ---------- ---------- ---------- ---------- 
WP_026398687.1    FPVW---ACL VSF------- ---------- ---------- ---------- ---------- ---------- ---------- ---------- ---------- 
WP_086643992.1    FPVW---ACL VSF------- ---------- ---------- ---------- ---------- ---------- ---------- ---------- ---------- 
WP_048849583.1    FPLW---AIL VSV------- ---------- ---------- ---------- ---------- ---------- ---------- ---------- ---------- 
WP_078523769.1    FPVW---AVL VSL------- ---------- ---------- ---------- ---------- ---------- ---------- ---------- ---------- 
WP_039998837.1    FPLW---AVV VSL------- ---------- ---------- ---------- ---------- ---------- ---------- ---------- ---------- 
WP_026018556.1    FPLW---AVL VSA------- ---------- ---------- ---------- ---------- ---------- ---------- ---------- ---------- 
WP_087608804.1    FPLW---AVL VSA------- ---------- ---------- ---------- ---------- ---------- ---------- ---------- ---------- 
WP_010508501.1    FPLW---AVL VSA------- ---------- ---------- ---------- ---------- ---------- ---------- ---------- ---------- 
WP_024904630.1    FPLW---AIA VSV------- ---------- ---------- ---------- ---------- ---------- ---------- ---------- ---------- 
WP_050732274.1    FPVC---AVL AAA------- ---------- ---------- ---------- ---------- ---------- ---------- ---------- ---------- 
WP_007559972.1    FPVC---AVL AAA------- ---------- ---------- ---------- ---------- ---------- ---------- ---------- ---------- 
WP_088562072.1    FPLW---AVL VAL------- ---------- ---------- ---------- ---------- ---------- ---------- ---------- ---------- 
WP_008492131.1    FPLW---AIL IAA------- ---------- ---------- ---------- ---------- ---------- ---------- ---------- ---------- 
WP_088595972.1    FPVW---AVL ASL------- ---------- ---------- ---------- ---------- ---------- ---------- ---------- ---------- 
WP_061166261.1    FPLW---ALL VSI------- ---------- ---------- ---------- ---------- ---------- ---------- ---------- ---------- 
WP_056362383.1    FPLW---AVL ISV------- ---------- ---------- ---------- ---------- ---------- ---------- ---------- ---------- 
WP_070108462.1    FPLW---AVL ISL------- ---------- ---------- ---------- ---------- ---------- ---------- ---------- ---------- 
WP_011489425.1    FPLW---AVL VSI------- ---------- ---------- ---------- ---------- ---------- ---------- ---------- ---------- 
WP_026440499.1    FPLW---AIL IAA------- ---------- ---------- ---------- ---------- ---------- ---------- ---------- ---------- 
WP_027297246.1    FPLW---AVI AAV------- ---------- ---------- ---------- ---------- ---------- ---------- ---------- ---------- 
WP_075799064.1    FPLW---AVI AAA------- ---------- ---------- ---------- ---------- ---------- ---------- ---------- ---------- 
WP_036143812.1    FPLW---AIV VSL------- ---------- ---------- ---------- ---------- ---------- ---------- ---------- ---------- 
WP_051944044.1    FPLW---ALA VSV------- ---------- ---------- ---------- ---------- ---------- ---------- ---------- ---------- 
WP_053937671.1    FPLW---AIL FSV------- ---------- ---------- ---------- ---------- ---------- ---------- ---------- ---------- 
WP_069343554.1    FPLW---AAL LSV------- ---------- ---------- ---------- ---------- ---------- ---------- ---------- ---------- 
WP_047906248.1    FPLW---ALL LSV------- ---------- ---------- ---------- ---------- ---------- ---------- ---------- ---------- 
WP_058376439.1    FPLW---ALL LSV------- ---------- ---------- ---------- ---------- ---------- ---------- ---------- ---------- 
WP_036664237.1    FPLW---ALL LSV------- ---------- ---------- ---------- ---------- ---------- ---------- ---------- ---------- 
WP_042113480.1    FPLW---ALL LSV------- ---------- ---------- ---------- ---------- ---------- ---------- ---------- ---------- 
WP_050464748.1    FPLW---ALL LSA------- ---------- ---------- ---------- ---------- ---------- ---------- ---------- ---------- 
WP_008119997.1    FPLW---ALL LSA------- ---------- ---------- ---------- ---------- ---------- ---------- ---------- ---------- 
WP_069375349.1    FPVW---ALL LSA------- ---------- ---------- ---------- ---------- ---------- ---------- ---------- ---------- 
WP_034351498.1    FPVW---ALL LSA------- ---------- ---------- ---------- ---------- ---------- ---------- ---------- ---------- 
WP_006464609.1    FPVW---ALL LSA------- ---------- ---------- ---------- ---------- ---------- ---------- ---------- ---------- 
WP_028537030.1    FPLW---AVF LSG------- ---------- ---------- ---------- ---------- ---------- ---------- ---------- ---------- 
WP_035054611.1    FPLW---AIL LST------- ---------- ---------- ---------- ---------- ---------- ---------- ---------- ---------- 
WP_048413558.1    FPLW---AVL LSA------- ---------- ---------- ---------- ---------- ---------- ---------- ---------- ---------- 
WP_048408344.1    FPLW---ALL LSA------- ---------- ---------- ---------- ---------- ---------- ---------- ---------- ---------- 
WP_043635507.1    FPLW---ALL LSA------- ---------- ---------- ---------- ---------- ---------- ---------- ---------- ---------- 
WP_019102330.1    FPLW---ALL LSA------- ---------- ---------- ---------- ---------- ---------- ---------- ---------- ---------- 
WP_081555181.1    FPLW---ALL LSA------- ---------- ---------- ---------- ---------- ---------- ---------- ---------- ---------- 
WP_059393343.1    FTLF---VLL IVL------- ---------- ---------- ---------- ---------- ---------- ---------- ---------- ---------- 
WP_042251931.1    FTFF---VIL VAL------- ---------- ---------- ---------- ---------- ---------- ---------- ---------- ---------- 
WP_048592535.1    FTFF---VIL VAL------- ---------- ---------- ---------- ---------- ---------- ---------- ---------- ---------- 
WP_011680555.1    FTFF---VIL VAL------- ---------- ---------- ---------- ---------- ---------- ---------- ---------- ---------- 
WP_014325259.1    FTFF---VIL VAL------- ---------- ---------- ---------- ---------- ---------- ---------- ---------- ---------- 
WP_007208975.1    FTLL---VVV AAV------- ---------- ---------- ---------- ---------- ---------- ---------- ---------- ---------- 
WP_068279673.1    FTWL---VVA VAA------- ---------- ---------- ---------- ---------- ---------- ---------- ---------- ---------- 
WP_010012342.1    FTLL---VVV VAA------- ---------- ---------- ---------- ---------- ---------- ---------- ---------- ---------- 
WP_010010321.1    FTLL---VVI VAA------- ---------- ---------- ---------- ---------- ---------- ---------- ---------- ---------- 
WP_003679838.1    FTLL---VVV VAA------- ---------- ---------- ---------- ---------- ---------- ---------- ---------- ---------- 
WP_035451421.1    FTLL---VVL WAA------- ---------- ---------- ---------- ---------- ---------- ---------- ---------- ---------- 
WP_054747108.1    FTLL---VIL WAA------- ---------- ---------- ---------- ---------- ---------- ---------- ---------- ---------- 
WP_008212764.1    FTLL---VIL WAA------- ---------- ---------- ---------- ---------- ---------- ---------- ---------- ---------- 
WP_035178131.1    FTLL---VIL WAA------- ---------- ---------- ---------- ---------- ---------- ---------- ---------- ---------- 
WP_003558846.1    FTLL---VIL WAA------- ---------- ---------- ---------- ---------- ---------- ---------- ---------- ---------- 
WP_003635339.1    FTLL---VIL WAA------- ---------- ---------- ---------- ---------- ---------- ---------- ---------- ---------- 
WP_007122593.1    FTLF---VVV WAV------- ---------- ---------- ---------- ---------- ---------- ---------- ---------- ---------- 
WP_007123204.1    FTLF---VVL WAV------- ---------- ---------- ---------- ---------- ---------- ---------- ---------- ---------- 
WP_086120610.1    FTLF---VVL WAV------- ---------- ---------- ---------- ---------- ---------- ---------- ---------- ---------- 
WP_083479841.1    FTLF---VVL WAV------- ---------- ---------- ---------- ---------- ---------- ---------- ---------- ---------- 
WP_018363919.1    FTIA---VIL WSI------- ---------- ---------- ---------- ---------- ---------- ---------- ---------- ---------- 
WP_073690186.1    FTVA---VIL WAA------- ---------- ---------- ---------- ---------- ---------- ---------- ---------- ---------- 
WP_019786522.1    FTLI---VII WAA------- ---------- ---------- ---------- ---------- ---------- ---------- ---------- ---------- 
WP_002305499.1    FTLV---VVI WAV------- ---------- ---------- ---------- ---------- ---------- ---------- ---------- ---------- 
WP_039697255.1    FTLV---VII WAF------- ---------- ---------- ---------- ---------- ---------- ---------- ---------- ---------- 
WP_057829062.1    FTVA---IVF WVI------- ---------- ---------- ---------- ---------- ---------- ---------- ---------- ---------- 
WP_056991103.1    FTLA---IVF WVV------- ---------- ---------- ---------- ---------- ---------- ---------- ---------- ---------- 
WP_003690023.1    FTLA---IVF WVV------- ---------- ---------- ---------- ---------- ---------- ---------- ---------- ---------- 
WP_057737058.1    FTLL---VVL WAA------- ---------- ---------- ---------- ---------- ---------- ---------- ---------- ---------- 
WP_057875196.1    FTLL---VIL WAA------- ---------- ---------- ---------- ---------- ---------- ---------- ---------- ---------- 
WP_056967213.1    FTLL---VVL WAA------- ---------- ---------- ---------- ---------- ---------- ---------- ---------- ---------- 
WP_057743374.1    FTLL---VVL WAA------- ---------- ---------- ---------- ---------- ---------- ---------- ---------- ---------- 
WP_057778867.1    FTVL---VIV WAA------- ---------- ---------- ---------- ---------- ---------- ---------- ---------- ---------- 
WP_054712060.1    FTVI---VII WAA------- ---------- ---------- ---------- ---------- ---------- ---------- ---------- ---------- 
WP_054758823.1    FTVI---VII WAA------- ---------- ---------- ---------- ---------- ---------- ---------- ---------- ---------- 
WP_054734812.1    FTLL---VVI WAA------- ---------- ---------- ---------- ---------- ---------- ---------- ---------- ---------- 
WP_054660156.1    FTVL---VVI WAA------- ---------- ---------- ---------- ---------- ---------- ---------- ---------- ---------- 
WP_017151533.1    FAIW---VIC IAA------- ---------- ---------- ---------- ---------- ---------- ---------- ---------- ---------- 
WP_071715740.1    FAFW---VIC IAA------- ---------- ---------- ---------- ---------- ---------- ---------- ---------- ---------- 
WP_088064135.1    FAFW---VIC MAA------- ---------- ---------- ---------- ---------- ---------- ---------- ---------- ---------- 
WP_088313400.1    FAFW---VIC IAT------- ---------- ---------- ---------- ---------- ---------- ---------- ---------- ---------- 
WP_071741758.1    FAFW---VIC IAA------- ---------- ---------- ---------- ---------- ---------- ---------- ---------- ---------- 
WP_087365168.1    MAII---VVI VAA------- ---------- ---------- ---------- ---------- ---------- ---------- ---------- ---------- 
WP_074917060.1    MAII---VLI VAT------- ---------- ---------- ---------- ---------- ---------- ---------- ---------- ---------- 
WP_088640476.1    MAVV---VLA IAA------- ---------- ---------- ---------- ---------- ---------- ---------- ---------- ---------- 
WP_085491022.1    MAVV---VLA IAA------- ---------- ---------- ---------- ---------- ---------- ---------- ---------- ---------- 
WP_014546146.1    MAIV---VLA IAA------- ---------- ---------- ---------- ---------- ---------- ---------- ---------- ---------- 
WP_073323247.1    MAVV---VLA IAA------- ---------- ---------- ---------- ---------- ---------- ---------- ---------- ---------- 
WP_088656617.1    MAVV---VLA IAA------- ---------- ---------- ---------- ---------- ---------- ---------- ---------- ---------- 
WP_035644631.1    MAWI---VLI IAA------- ---------- ---------- ---------- ---------- ---------- ---------- ---------- ---------- 
WP_074886267.1    MAII---VLV VAA------- ---------- ---------- ---------- ---------- ---------- ---------- ---------- ---------- 
WP_024864444.1    MAVI---VLV VAA------- ---------- ---------- ---------- ---------- ---------- ---------- ---------- ---------- 
WP_035775059.1    MAII---VLV VAV------- ---------- ---------- ---------- ---------- ---------- ---------- ---------- ---------- 
WP_035793050.1    MAVI---VLV VAA------- ---------- ---------- ---------- ---------- ---------- ---------- ---------- ---------- 
WP_035795422.1    MAVI---VLV VAA------- ---------- ---------- ---------- ---------- ---------- ---------- ---------- ---------- 
WP_034453111.1    MAVI---VLV VAA------- ---------- ---------- ---------- ---------- ---------- ---------- ---------- ---------- 
WP_035410405.1    FIIW---ILL FGV------- ---------- ---------- ---------- ---------- ---------- ---------- ---------- ---------- 
WP_063455544.1    FAAW---TLL FAV------- ---------- ---------- ---------- ---------- ---------- ---------- ---------- ---------- 
WP_018122506.1    FAIW---TLL FAV------- ---------- ---------- ---------- ---------- ---------- ---------- ---------- ---------- 
WP_004142078.1    FALW---AIV FAI------- ---------- ---------- ---------- ---------- ---------- ---------- ---------- ---------- 
WP_025652141.1    FAIW---ALV SAV------- ---------- ---------- ---------- ---------- ---------- ---------- ---------- ---------- 
WP_087040722.1    FAIW---ALV SAV------- ---------- ---------- ---------- ---------- ---------- ---------- ---------- ---------- 
WP_055125210.1    FAIW---ALV SAV------- ---------- ---------- ---------- ---------- ---------- ---------- ---------- ---------- 
WP_077448987.1    FAIW---ALL SAV------- ---------- ---------- ---------- ---------- ---------- ---------- ---------- ---------- 
WP_044297973.1    FAIW---ALL SAV------- ---------- ---------- ---------- ---------- ---------- ---------- ---------- ---------- 
WP_076524688.1    FALW---VLV FAG------- ---------- ---------- ---------- ---------- ---------- ---------- ---------- ---------- 
WP_062333220.1    FALW---VVI FGI------- ---------- ---------- ---------- ---------- ---------- ---------- ---------- ---------- 
WP_038006979.1    FALW---VVI FGI------- ---------- ---------- ---------- ---------- ---------- ---------- ---------- ---------- 
WP_074945363.1    FAFW---VIF FAV------- ---------- ---------- ---------- ---------- ---------- ---------- ---------- ---------- 
WP_079536604.1    MAFI---ALA VTV------- ---------- ---------- ---------- ---------- ---------- ---------- ---------- ---------- 
WP_087194986.1    MAII---ALA VAI------- ---------- ---------- ---------- ---------- ---------- ---------- ---------- ---------- 
WP_086414804.1    MAII---ALA VAI------- ---------- ---------- ---------- ---------- ---------- ---------- ---------- ---------- 
WP_035586225.1    MAII---ALA VAI------- ---------- ---------- ---------- ---------- ---------- ---------- ---------- ---------- 
WP_015761059.1    MAII---ALA VAM------- ---------- ---------- ---------- ---------- ---------- ---------- ---------- ---------- 
WP_058963205.1    MAFI---VVA VAA------- ---------- ---------- ---------- ---------- ---------- ---------- ---------- ---------- 
WP_087181534.1    MAFI---VVA VAA------- ---------- ---------- ---------- ---------- ---------- ---------- ---------- ---------- 
WP_034904988.1    MAIF---ILL VAA------- ---------- ---------- ---------- ---------- ---------- ---------- ---------- ---------- 
WP_009535982.1    MALI---VIL VAA------- ---------- ---------- ---------- ---------- ---------- ---------- ---------- ---------- 
WP_036598061.1    MALI---VIL VAA------- ---------- ---------- ---------- ---------- ---------- ---------- ---------- ---------- 
WP_009215676.1    MALL---VIL AAA------- ---------- ---------- ---------- ---------- ---------- ---------- ---------- ---------- 
WP_021773965.1    MALL---VIL AAA------- ---------- ---------- ---------- ---------- ---------- ---------- ---------- ---------- 
WP_008727768.1    MAVI---VLI VAA------- ---------- ---------- ---------- ---------- ---------- ---------- ---------- ---------- 
WP_028331323.1    MAVI---VLI VAA------- ---------- ---------- ---------- ---------- ---------- ---------- ---------- ---------- 
WP_008724916.1    MAVI---VLI VAA------- ---------- ---------- ---------- ---------- ---------- ---------- ---------- ---------- 
WP_041177373.1    MAVI---VLI VAA------- ---------- ---------- ---------- ---------- ---------- ---------- ---------- ---------- 
WP_044555147.1    MAVI---VLI VAA------- ---------- ---------- ---------- ---------- ---------- ---------- ---------- ---------- 
WP_021331599.1    MALI---VIA VAA------- ---------- ---------- ---------- ---------- ---------- ---------- ---------- ---------- 
WP_072850189.1    MAVI---VIA VSA------- ---------- ---------- ---------- ---------- ---------- ---------- ---------- ---------- 
WP_005924165.1    MAAI---VIV VAA------- ---------- ---------- ---------- ---------- ---------- ---------- ---------- ---------- 
WP_021640875.1    MAVI---VIA VAA------- ---------- ---------- ---------- ---------- ---------- ---------- ---------- ---------- 
WP_003500028.1    MAVI---VIA VAA------- ---------- ---------- ---------- ---------- ---------- ---------- ---------- ---------- 
WP_007713198.1    MAVI---VIA VAA------- ---------- ---------- ---------- ---------- ---------- ---------- ---------- ---------- 
WP_024735028.1    MAVI---VIA VAA------- ---------- ---------- ---------- ---------- ---------- ---------- ---------- ---------- 
WP_005487720.1    FIVW---TIV AAV------- ---------- ---------- ---------- ---------- ---------- ---------- ---------- ---------- 
WP_066650300.1    MAVL---SLA VAV------- ---------- ---------- ---------- ---------- ---------- ---------- ---------- ---------- 
WP_050341143.1    MAVF---VVV IAG------- ---------- ---------- ---------- ---------- ---------- ---------- ---------- ---------- 
WP_009658257.1    MAVF---VIA IAA------- ---------- ---------- ---------- ---------- ---------- ---------- ---------- ---------- 
WP_008540251.1    MAAF---VII VAA------- ---------- ---------- ---------- ---------- ---------- ---------- ---------- ---------- 
WP_074572077.1    MAVF---VIA IAA------- ---------- ---------- ---------- ---------- ---------- ---------- ---------- ---------- 
WP_075429058.1    MAVF---VIL VAA------- ---------- ---------- ---------- ---------- ---------- ---------- ---------- ---------- 
WP_026701754.1    FAFI---VIL VSL------- ---------- ---------- ---------- ---------- ---------- ---------- ---------- ---------- 
WP_035187271.1    FALI---VIL VSV------- ---------- ---------- ---------- ---------- ---------- ---------- ---------- ---------- 
WP_013171142.1    FAVI---VIT VSL------- ---------- ---------- ---------- ---------- ---------- ---------- ---------- ---------- 
WP_018922969.1    FALI---VII VSV------- ---------- ---------- ---------- ---------- ---------- ---------- ---------- ---------- 
WP_079475204.1    FAVF---VLI VAF------- ---------- ---------- ---------- ---------- ---------- ---------- ---------- ---------- 
WP_022794303.1    FAVF---VLI VAF------- ---------- ---------- ---------- ---------- ---------- ---------- ---------- ---------- 
WP_077719659.1    FAIW---VVI ISV------- ---------- ---------- ---------- ---------- ---------- ---------- ---------- ---------- 
WP_075683269.1    FALI---IIL CSF------- ---------- ---------- ---------- ---------- ---------- ---------- ---------- ---------- 
WP_012957390.1    FALI---IIL CSF------- ---------- ---------- ---------- ---------- ---------- ---------- ---------- ---------- 
WP_010897031.1    FAFF---VII ISF------- ---------- ---------- ---------- ---------- ---------- ---------- ---------- ---------- 
WP_017729070.1    FAII---VVF ISI------- ---------- ---------- ---------- ---------- ---------- ---------- ---------- ---------- 
WP_066149862.1    FAVI---VIA ISV------- ---------- ---------- ---------- ---------- ---------- ---------- ---------- ---------- 
WP_013489697.1    FAFF---VII IAV------- ---------- ---------- ---------- ---------- ---------- ---------- ---------- ---------- 
WP_078393855.1    FAVF---VIA AAV------- ---------- ---------- ---------- ---------- ---------- ---------- ---------- ---------- 
WP_062750083.1    FALL---VII AAI------- ---------- ---------- ---------- ---------- ---------- ---------- ---------- ---------- 
WP_011246073.1    FALL---VIA AAI------- ---------- ---------- ---------- ---------- ---------- ---------- ---------- ---------- 
WP_063609403.1    FALL---VIA AAI------- ---------- ---------- ---------- ---------- ---------- ---------- ---------- ---------- 
WP_008300618.1    FALI---IIV FSI------- ---------- ---------- ---------- ---------- ---------- ---------- ---------- ---------- 
WP_063178970.1    FALI---IIV FSI------- ---------- ---------- ---------- ---------- ---------- ---------- ---------- ---------- 
WP_040980965.1    FAVL---VIL AAV------- ---------- ---------- ---------- ---------- ---------- ---------- ---------- ---------- 
WP_042533925.1    FAVL---VII AAV------- ---------- ---------- ---------- ---------- ---------- ---------- ---------- ---------- 
WP_080874498.1    FAIL---VII AAV------- ---------- ---------- ---------- ---------- ---------- ---------- ---------- ---------- 
WP_076757569.1    FAFL---VIA TAV------- ---------- ---------- ---------- ---------- ---------- ---------- ---------- ---------- 
WP_040228514.1    FAFF---VIA TAM------- ---------- ---------- ---------- ---------- ---------- ---------- ---------- ---------- 
WP_008298474.1    FAIF---VIA AAI------- ---------- ---------- ---------- ---------- ---------- ---------- ---------- ---------- 
WP_058381586.1    FAVW---VIL AAL------- ---------- ---------- ---------- ---------- ---------- ---------- ---------- ---------- 
WP_058386191.1    FAVW---VIL IAL------- ---------- ---------- ---------- ---------- ---------- ---------- ---------- ---------- 
WP_074510384.1    FAVW---VIA IAV------- ---------- ---------- ---------- ---------- ---------- ---------- ---------- ---------- 
WP_085426838.1    FAFW---VII VAV------- ---------- ---------- ---------- ---------- ---------- ---------- ---------- ---------- 
WP_025785368.1    FAIW---VII AAL------- ---------- ---------- ---------- ---------- ---------- ---------- ---------- ---------- 
WP_048012533.1    FAFW---VIL VAV------- ---------- ---------- ---------- ---------- ---------- ---------- ---------- ---------- 
WP_034762500.1    FAVW---VIL VAA------- ---------- ---------- ---------- ---------- ---------- ---------- ---------- ---------- 
WP_064566437.1    FAVW---VIL VAA------- ---------- ---------- ---------- ---------- ---------- ---------- ---------- ---------- 
WP_075036863.1    FAFL---VIG VAL------- ---------- ---------- ---------- ---------- ---------- ---------- ---------- ---------- 
WP_014644747.1    FALW---VIA AAL------- ---------- ---------- ---------- ---------- ---------- ---------- ---------- ---------- 
WP_049672123.1    FAIL---VIL TAV------- ---------- ---------- ---------- ---------- ---------- ---------- ---------- ---------- 
WP_010289218.1    FAVL---VLL IAV------- ---------- ---------- ---------- ---------- ---------- ---------- ---------- ---------- 
WP_029501180.1    FAVL---VLL IAI------- ---------- ---------- ---------- ---------- ---------- ---------- ---------- ---------- 
WP_078593798.1    FAIF---VIL TAA------- ---------- ---------- ---------- ---------- ---------- ---------- ---------- ---------- 
WP_088032108.1    FAIF---VIL TAA------- ---------- ---------- ---------- ---------- ---------- ---------- ---------- ---------- 
WP_034639920.1    FAIW---VVC IAV------- ---------- ---------- ---------- ---------- ---------- ---------- ---------- ---------- 
WP_044896061.1    FAVW---VIC TAI------- ---------- ---------- ---------- ---------- ---------- ---------- ---------- ---------- 
WP_069509644.1    FALW---VIC IAV------- ---------- ---------- ---------- ---------- ---------- ---------- ---------- ---------- 
WP_025220644.1    FALW---VIC IAV------- ---------- ---------- ---------- ---------- ---------- ---------- ---------- ---------- 
WP_054548989.1    FAIW---VIC IAV------- ---------- ---------- ---------- ---------- ---------- ---------- ---------- ---------- 
WP_009374260.1    FAIW---VIC IAV------- ---------- ---------- ---------- ---------- ---------- ---------- ---------- ---------- 
WP_004225677.1    FAIW---VIC IAV------- ---------- ---------- ---------- ---------- ---------- ---------- ---------- ---------- 
WP_000853479.1    FAIW---VIC IAI------- ---------- ---------- ---------- ---------- ---------- ---------- ---------- ---------- 
WP_070874678.1    FAVW---VIC VAL------- ---------- ---------- ---------- ---------- ---------- ---------- ---------- ---------- 
WP_066449277.1    FAVW---VIV IAV------- ---------- ---------- ---------- ---------- ---------- ---------- ---------- ---------- 
WP_076369245.1    FAVW---VIL ISV------- ---------- ---------- ---------- ---------- ---------- ---------- ---------- ---------- 
WP_063591143.1    FAVW---VIL ISV------- ---------- ---------- ---------- ---------- ---------- ---------- ---------- ---------- 
WP_048684461.1    FAVW---VIL ISV------- ---------- ---------- ---------- ---------- ---------- ---------- ---------- ---------- 
WP_044394021.1    FAVW---VIL TST------- ---------- ---------- ---------- ---------- ---------- ---------- ---------- ---------- 
WP_009330538.1    FAVW---VIL TSV------- ---------- ---------- ---------- ---------- ---------- ---------- ---------- ---------- 
WP_035330635.1    FAVW---VIL TSV------- ---------- ---------- ---------- ---------- ---------- ---------- ---------- ---------- 
WP_061792590.1    FAVW---VIL TSA------- ---------- ---------- ---------- ---------- ---------- ---------- ---------- ---------- 
WP_066201446.1    FAVW---VML AAV------- ---------- ---------- ---------- ---------- ---------- ---------- ---------- ---------- 
WP_068452019.1    FAFL---VLG VAV------- ---------- ---------- ---------- ---------- ---------- ---------- ---------- ---------- 
WP_087680390.1    FAFL---VLG VAV------- ---------- ---------- ---------- ---------- ---------- ---------- ---------- ---------- 
WP_056833048.1    FAFL---VII VAV------- ---------- ---------- ---------- ---------- ---------- ---------- ---------- ---------- 
WP_053588670.1    FAFL---VII VAV------- ---------- ---------- ---------- ---------- ---------- ---------- ---------- ---------- 
WP_036146626.1    FALL---VMG MAI------- ---------- ---------- ---------- ---------- ---------- ---------- ---------- ---------- 
WP_053416586.1    FAVW---VML IAV------- ---------- ---------- ---------- ---------- ---------- ---------- ---------- ---------- 
WP_038187691.1    FALW---VML IAV------- ---------- ---------- ---------- ---------- ---------- ---------- ---------- ---------- 
WP_025732305.1    FPVW---ALL VAV------- ---------- ---------- ---------- ---------- ---------- ---------- ---------- ---------- 
WP_064123908.1    FPVW---AIL VAV------- ---------- ---------- ---------- ---------- ---------- ---------- ---------- ---------- 
WP_026286789.1    FPLW---AIL LGT------- ---------- ---------- ---------- ---------- ---------- ---------- ---------- ---------- 
WP_049722727.1    FPLW---AIA LGI------- ---------- ---------- ---------- ---------- ---------- ---------- ---------- ---------- 
WP_070981725.1    FPLW---AIG AAV------- ---------- ---------- ---------- ---------- ---------- ---------- ---------- ---------- 
WP_019952846.1    FPLW---AIA AAV------- ---------- ---------- ---------- ---------- ---------- ---------- ---------- ---------- 
WP_086622028.1    FPLW---AIA AAL------- ---------- ---------- ---------- ---------- ---------- ---------- ---------- ---------- 
WP_027329495.1    FPLW---AIA CSI------- ---------- ---------- ---------- ---------- ---------- ---------- ---------- ---------- 
WP_024950813.1    FPLW---ALV FAG------- ---------- ---------- ---------- ---------- ---------- ---------- ---------- ---------- 
WP_043333793.1    FPLW---ALV FAG------- ---------- ---------- ---------- ---------- ---------- ---------- ---------- ---------- 
WP_077380107.1    FPLW---ALL FAG------- ---------- ---------- ---------- ---------- ---------- ---------- ---------- ---------- 
WP_035473989.1    FPVW---AIL LAT------- ---------- ---------- ---------- ---------- ---------- ---------- ---------- ---------- 
WP_071229951.1    FPVW---AVL LAV------- ---------- ---------- ---------- ---------- ---------- ---------- ---------- ---------- 
WP_087719954.1    FPVW---AVL LAV------- ---------- ---------- ---------- ---------- ---------- ---------- ---------- ---------- 
WP_075562673.1    FPVW---AVL LAV------- ---------- ---------- ---------- ---------- ---------- ---------- ---------- ---------- 
WP_075569656.1    FPVW---AVL LAV------- ---------- ---------- ---------- ---------- ---------- ---------- ---------- ---------- 
WP_017431050.1    FPVW---AVL LAA------- ---------- ---------- ---------- ---------- ---------- ---------- ---------- ---------- 
WP_031384562.1    FPVW---AVL LAV------- ---------- ---------- ---------- ---------- ---------- ---------- ---------- ---------- 
WP_069384982.1    FPVW---AIL LAV------- ---------- ---------- ---------- ---------- ---------- ---------- ---------- ---------- 
WP_079552170.1    FPVW---AVL LAV------- ---------- ---------- ---------- ---------- ---------- ---------- ---------- ---------- 
WP_004580188.1    FPVW---AIL FAA------- ---------- ---------- ---------- ---------- ---------- ---------- ---------- ---------- 
WP_021818638.1    FPVW---AIL FAL------- ---------- ---------- ---------- ---------- ---------- ---------- ---------- ---------- 
WP_009649471.1    FPFL---AFI FAV------- ---------- ---------- ---------- ---------- ---------- ---------- ---------- ---------- 
WP_031432278.1    FPLW---AIL LAV------- ---------- ---------- ---------- ---------- ---------- ---------- ---------- ---------- 
WP_029908996.1    FPLW---VLL ACF------- ---------- ---------- ---------- ---------- ---------- ---------- ---------- ---------- 
WP_029938128.1    FPVW---VLI FSV------- ---------- ---------- ---------- ---------- ---------- ---------- ---------- ---------- 
WP_068648785.1    FPVW---VLI FSV------- ---------- ---------- ---------- ---------- ---------- ---------- ---------- ---------- 
WP_067175079.1    FPLW---VLL LSF------- ---------- ---------- ---------- ---------- ---------- ---------- ---------- ---------- 
WP_011138104.1    FPLW---AIL FSA------- ---------- ---------- ---------- ---------- ---------- ---------- ---------- ---------- 
WP_043888065.1    FPLW---VIL FSC------- ---------- ---------- ---------- ---------- ---------- ---------- ---------- ---------- 
WP_048193776.1    FPLW---AII FAI------- ---------- ---------- ---------- ---------- ---------- ---------- ---------- ---------- 
WP_008739302.1    FPLW---ALL AAL------- ---------- ---------- ---------- ---------- ---------- ---------- ---------- ---------- 
WP_008927409.1    FPLW---ALL FSA------- ---------- ---------- ---------- ---------- ---------- ---------- ---------- ---------- 
WP_035250461.1    FPLW---ALL FSL------- ---------- ---------- ---------- ---------- ---------- ---------- ---------- ---------- 
WP_063509895.1    FPLW---ALL FSL------- ---------- ---------- ---------- ---------- ---------- ---------- ---------- ---------- 
WP_022984160.1    FPLW---ALV FSL------- ---------- ---------- ---------- ---------- ---------- ---------- ---------- ---------- 
WP_035232140.1    FPLW---AIL FSL------- ---------- ---------- ---------- ---------- ---------- ---------- ---------- ---------- 
WP_063519793.1    FPLW---ALL FSL------- ---------- ---------- ---------- ---------- ---------- ---------- ---------- ---------- 
WP_011589787.1    FPLW---ALL FSL------- ---------- ---------- ---------- ---------- ---------- ---------- ---------- ---------- 
WP_035460049.1    FPLW---ALL FSL------- ---------- ---------- ---------- ---------- ---------- ---------- ---------- ---------- 
WP_067610400.1    FPLW---AVL FSV------- ---------- ---------- ---------- ---------- ---------- ---------- ---------- ---------- 
WP_080531472.1    FPLW---AVL FSI------- ---------- ---------- ---------- ---------- ---------- ---------- ---------- ---------- 
WP_055098998.1    FPLW---AVL FSI------- ---------- ---------- ---------- ---------- ---------- ---------- ---------- ---------- 
WP_022996332.1    FPLW---AIL FSI------- ---------- ---------- ---------- ---------- ---------- ---------- ---------- ---------- 
WP_020933170.1    FPVW---AIL LSI------- ---------- ---------- ---------- ---------- ---------- ---------- ---------- ---------- 
WP_015005040.1    FPVW---AIL LSI------- ---------- ---------- ---------- ---------- ---------- ---------- ---------- ---------- 
WP_016390431.1    FPVW---AIL LSI------- ---------- ---------- ---------- ---------- ---------- ---------- ---------- ---------- 
WP_009147903.1    FPLW---ALL GAL------- ---------- ---------- ---------- ---------- ---------- ---------- ---------- ---------- 
WP_076754115.1    FPLW---AII FTG------- ---------- ---------- ---------- ---------- ---------- ---------- ---------- ---------- 
WP_058557618.1    FPLW---ALL GSA------- ---------- ---------- ---------- ---------- ---------- ---------- ---------- ---------- 
WP_007192569.1    FPLW---ALS GAL------- ---------- ---------- ---------- ---------- ---------- ---------- ---------- ---------- 
WP_007041871.1    FPLW---ALL GVG------- ---------- ---------- ---------- ---------- ---------- ---------- ---------- ---------- 
WP_043754890.1    FPLW---ALL GVA------- ---------- ---------- ---------- ---------- ---------- ---------- ---------- ---------- 
WP_005223887.1    FPLW---ALL ASL------- ---------- ---------- ---------- ---------- ---------- ---------- ---------- ---------- 
WP_041604514.1    MPLW---ALL GAL------- ---------- ---------- ---------- ---------- ---------- ---------- ---------- ---------- 
WP_073956889.1    FPVW---ALL LSL------- ---------- ---------- ---------- ---------- ---------- ---------- ---------- ---------- 
WP_085591949.1    FPVW---ALL LSL------- ---------- ---------- ---------- ---------- ---------- ---------- ---------- ---------- 
WP_085583668.1    FPVW---ALL LSL------- ---------- ---------- ---------- ---------- ---------- ---------- ---------- ---------- 
WP_071473739.1    FPLW---ALL LSV------- ---------- ---------- ---------- ---------- ---------- ---------- ---------- ---------- 
WP_086964515.1    FPLW---ALL LSA------- ---------- ---------- ---------- ---------- ---------- ---------- ---------- ---------- 
WP_087036420.1    FPLW---ALL LSA------- ---------- ---------- ---------- ---------- ---------- ---------- ---------- ---------- 
WP_041648896.1    FPLW---AVL LSC------- ---------- ---------- ---------- ---------- ---------- ---------- ---------- ---------- 
WP_009831921.1    FPIW---ALL LSA------- ---------- ---------- ---------- ---------- ---------- ---------- ---------- ---------- 
WP_046018984.1    FPVW---ALL LSA------- ---------- ---------- ---------- ---------- ---------- ---------- ---------- ---------- 
WP_063338719.1    FPVW---ALL LSA------- ---------- ---------- ---------- ---------- ---------- ---------- ---------- ---------- 
WP_067100029.1    FPLW---ALL LSV------- ---------- ---------- ---------- ---------- ---------- ---------- ---------- ---------- 
WP_067204526.1    FPLW---ALL LSV------- ---------- ---------- ---------- ---------- ---------- ---------- ---------- ---------- 
WP_075178417.1    FPLW---AVL LSV------- ---------- ---------- ---------- ---------- ---------- ---------- ---------- ---------- 
WP_024023264.1    FPLW---ALL LSV------- ---------- ---------- ---------- ---------- ---------- ---------- ---------- ---------- 
WP_063331752.1    FPLW---AIL LSV------- ---------- ---------- ---------- ---------- ---------- ---------- ---------- ---------- 
WP_046219913.1    FPLW---AVL LSA------- ---------- ---------- ---------- ---------- ---------- ---------- ---------- ---------- 
WP_027254247.1    FPLW---AVL LSG------- ---------- ---------- ---------- ---------- ---------- ---------- ---------- ---------- 
WP_087016952.1    FPIW---ALL LSA------- ---------- ---------- ---------- ---------- ---------- ---------- ---------- ---------- 
WP_006231635.1    FPAW---ALL FSV------- ---------- ---------- ---------- ---------- ---------- ---------- ---------- ---------- 
WP_065302904.1    FPVW---AVI FAL------- ---------- ---------- ---------- ---------- ---------- ---------- ---------- ---------- 
WP_014233048.1    FPVW---AVI FAL------- ---------- ---------- ---------- ---------- ---------- ---------- ---------- ---------- 
WP_039466707.1    FPVW---AVL FAV------- ---------- ---------- ---------- ---------- ---------- ---------- ---------- ---------- 
WP_044621263.1    FPAW---AVL FAV------- ---------- ---------- ---------- ---------- ---------- ---------- ---------- ---------- 
WP_029655558.1    FPLW---AIL FSI------- ---------- ---------- ---------- ---------- ---------- ---------- ---------- ---------- 
WP_021706272.1    FPLW---AVL LSA------- ---------- ---------- ---------- ---------- ---------- ---------- ---------- ---------- 
WP_017033506.1    FPLW---ALL LSF------- ---------- ---------- ---------- ---------- ---------- ---------- ---------- ---------- 
WP_025563598.1    FPVW---AIL LSL------- ---------- ---------- ---------- ---------- ---------- ---------- ---------- ---------- 
WP_086961257.1    FPIW---AIL FSG------- ---------- ---------- ---------- ---------- ---------- ---------- ---------- ---------- 
WP_027696052.1    FPVW---AIL IST------- ---------- ---------- ---------- ---------- ---------- ---------- ---------- ---------- 
WP_087479981.1    FPLW---AVL FSL------- ---------- ---------- ---------- ---------- ---------- ---------- ---------- ---------- 
WP_042040475.1    FPLW---ALL FSL------- ---------- ---------- ---------- ---------- ---------- ---------- ---------- ---------- 
WP_042864395.1    FPLW---ALL FSL------- ---------- ---------- ---------- ---------- ---------- ---------- ---------- ---------- 
WP_042071138.1    FPLW---ALL FSL------- ---------- ---------- ---------- ---------- ---------- ---------- ---------- ---------- 
WP_004729295.1    FPLW---AVL FSV------- ---------- ---------- ---------- ---------- ---------- ---------- ---------- ---------- 
WP_024374638.1    FPLW---AVL FSL------- ---------- ---------- ---------- ---------- ---------- ---------- ---------- ---------- 
WP_006000803.1    FPVW---AIV CSI------- ---------- ---------- ---------- ---------- ---------- ---------- ---------- ---------- 
WP_060826964.1    FPLW---ALF FSL------- ---------- ---------- ---------- ---------- ---------- ---------- ---------- ---------- 
WP_041962524.1    FPLW---ALF FSL------- ---------- ---------- ---------- ---------- ---------- ---------- ---------- ---------- 
WP_041671923.1    FPLW---ALL FSI------- ---------- ---------- ---------- ---------- ---------- ---------- ---------- ---------- 
WP_069477761.1    FPLW---AIL FSL------- ---------- ---------- ---------- ---------- ---------- ---------- ---------- ---------- 
WP_068988041.1    FPLW---AVL LSA------- ---------- ---------- ---------- ---------- ---------- ---------- ---------- ---------- 
WP_088437307.1    FPFW---AIV FSC------- ---------- ---------- ---------- ---------- ---------- ---------- ---------- ---------- 
WP_079577949.1    FPLW---AIL VSI------- ---------- ---------- ---------- ---------- ---------- ---------- ---------- ---------- 
WP_034834212.1    FPLW---AVI FSA------- ---------- ---------- ---------- ---------- ---------- ---------- ---------- ---------- 
WP_065791072.1    FPLW---ALL LSA------- ---------- ---------- ---------- ---------- ---------- ---------- ---------- ---------- 
WP_063377116.1    FPLW---ALL LSA------- ---------- ---------- ---------- ---------- ---------- ---------- ---------- ---------- 
WP_063374740.1    FPLW---ALI LSA------- ---------- ---------- ---------- ---------- ---------- ---------- ---------- ---------- 
WP_063380699.1    FPLW---ALM LSA------- ---------- ---------- ---------- ---------- ---------- ---------- ---------- ---------- 
WP_023399685.1    FPLW---ALL LST------- ---------- ---------- ---------- ---------- ---------- ---------- ---------- ---------- 
WP_063361114.1    FPLW---ALL LSA------- ---------- ---------- ---------- ---------- ---------- ---------- ---------- ---------- 
WP_046356896.1    FPLW---ALL LSA------- ---------- ---------- ---------- ---------- ---------- ---------- ---------- ---------- 
WP_039611973.1    FPLW---ALL LST------- ---------- ---------- ---------- ---------- ---------- ---------- ---------- ---------- 
WP_063366729.1    FPLW---ALL LST------- ---------- ---------- ---------- ---------- ---------- ---------- ---------- ---------- 
WP_046003557.1    FPLW---AIL LSA------- ---------- ---------- ---------- ---------- ---------- ---------- ---------- ---------- 
WP_010384204.1    FPLW---AIL LSV------- ---------- ---------- ---------- ---------- ---------- ---------- ---------- ---------- 
WP_058796191.1    FPLW---AIL LSV------- ---------- ---------- ---------- ---------- ---------- ---------- ---------- ---------- 
WP_058029400.1    FPLW---AVI SSA------- ---------- ---------- ---------- ---------- ---------- ---------- ---------- ---------- 
WP_070993299.1    FPVW---AIL LSA------- ---------- ---------- ---------- ---------- ---------- ---------- ---------- ---------- 
WP_070985649.1    FPVW---AVL LST------- ---------- ---------- ---------- ---------- ---------- ---------- ---------- ---------- 
WP_010366556.1    FPIW---AIL FST------- ---------- ---------- ---------- ---------- ---------- ---------- ---------- ---------- 
WP_088532466.1    FPFW---AML CSA------- ---------- ---------- ---------- ---------- ---------- ---------- ---------- ---------- 
WP_039494981.1    FPLW---AII CSV------- ---------- ---------- ---------- ---------- ---------- ---------- ---------- ---------- 
WP_017216672.1    FPLW---AII CSV------- ---------- ---------- ---------- ---------- ---------- ---------- ---------- ---------- 
WP_069019469.1    FPLW---AII CSV------- ---------- ---------- ---------- ---------- ---------- ---------- ---------- ---------- 
WP_019647311.1    FPLW---AII CSV------- ---------- ---------- ---------- ---------- ---------- ---------- ---------- ---------- 
WP_022595718.1    FPLW---AIL GSA------- ---------- ---------- ---------- ---------- ---------- ---------- ---------- ---------- 
WP_022610190.1    FPLW---AIL GSV------- ---------- ---------- ---------- ---------- ---------- ---------- ---------- ---------- 
WP_045975163.1    FPIF---ALL GSV------- ---------- ---------- ---------- ---------- ---------- ---------- ---------- ---------- 
WP_045985505.1    FPLW---VVL GSV------- ---------- ---------- ---------- ---------- ---------- ---------- ---------- ---------- 
WP_040122408.1    FPLW---VVL GSV------- ---------- ---------- ---------- ---------- ---------- ---------- ---------- ---------- 
WP_067042096.1    FPLW---ALL GAI------- ---------- ---------- ---------- ---------- ---------- ---------- ---------- ---------- 
WP_028775235.1    FPLL---ALI GAA------- ---------- ---------- ---------- ---------- ---------- ---------- ---------- ---------- 
WP_076408918.1    FPVF---ALI GAL------- ---------- ---------- ---------- ---------- ---------- ---------- ---------- ---------- 
WP_077751959.1    FPIF---ALL GAT------- ---------- ---------- ---------- ---------- ---------- ---------- ---------- ---------- 
WP_077752144.1    FPIF---ALL GAT------- ---------- ---------- ---------- ---------- ---------- ---------- ---------- ---------- 
WP_011074136.1    FPLF---ALL GAV------- ---------- ---------- ---------- ---------- ---------- ---------- ---------- ---------- 
WP_047536145.1    FPLF---ALL GAG------- ---------- ---------- ---------- ---------- ---------- ---------- ---------- ---------- 
WP_011920064.1    FPLL---ALL GAF------- ---------- ---------- ---------- ---------- ---------- ---------- ---------- ---------- 
WP_086014204.1    FPLL---ALI GAV------- ---------- ---------- ---------- ---------- ---------- ---------- ---------- ---------- 
WP_063882367.1    FPLL---ALI GAV------- ---------- ---------- ---------- ---------- ---------- ---------- ---------- ---------- 
WP_015325056.1    FPIW---AII LSA------- ---------- ---------- ---------- ---------- ---------- ---------- ---------- ---------- 
WP_048178382.1    FPLW---AVL LSV------- ---------- ---------- ---------- ---------- ---------- ---------- ---------- ---------- 
WP_048139354.1    FPIW---AVL LSA------- ---------- ---------- ---------- ---------- ---------- ---------- ---------- ---------- 
WP_048037489.1    FPLW---AVL LSA------- ---------- ---------- ---------- ---------- ---------- ---------- ---------- ---------- 
WP_054298028.1    FPLW---AVL LSA------- ---------- ---------- ---------- ---------- ---------- ---------- ---------- ---------- 
WP_048158321.1    FPLW---AVL LSA------- ---------- ---------- ---------- ---------- ---------- ---------- ---------- ---------- 
WP_013032993.1    FPLL---ALM GAG------- ---------- ---------- ---------- ---------- ---------- ---------- ---------- ---------- 
WP_013220264.1    FPLL---ALM GAG------- ---------- ---------- ---------- ---------- ---------- ---------- ---------- ---------- 
WP_036500518.1    FPLL---ALM GAG------- ---------- ---------- ---------- ---------- ---------- ---------- ---------- ---------- 
WP_011330636.1    FPLL---ALM GAG------- ---------- ---------- ---------- ---------- ---------- ---------- ---------- ---------- 
WP_024953599.1    FPIW---AIV ASI------- ---------- ---------- ---------- ---------- ---------- ---------- ---------- ---------- 
WP_044417241.1    FPLW---AIG FSI------- ---------- ---------- ---------- ---------- ---------- ---------- ---------- ---------- 
WP_013136512.1    FPLW---AVL FSL------- ---------- ---------- ---------- ---------- ---------- ---------- ---------- ---------- 
WP_052717991.1    FPIL---AIV VAL------- ---------- ---------- ---------- ---------- ---------- ---------- ---------- ---------- 
WP_044019382.1    FPFL---AVA VSL------- ---------- ---------- ---------- ---------- ---------- ---------- ---------- ---------- 
WP_087868121.1    FPIG---ALL LSL------- ---------- ---------- ---------- ---------- ---------- ---------- ---------- ---------- 
WP_080522496.1    FPIA---ALL FSS------- ---------- ---------- ---------- ---------- ---------- ---------- ---------- ---------- 
WP_024851109.1    FPLW---VFL AGF------- ---------- ---------- ---------- ---------- ---------- ---------- ---------- ---------- 
WP_051920049.1    FPIW---VLV ASF------- ---------- ---------- ---------- ---------- ---------- ---------- ---------- ---------- 
WP_011370642.1    FPVW---VLI FSA------- ---------- ---------- ---------- ---------- ---------- ---------- ---------- ---------- 
WP_028486392.1    FPLW---ALL ASL------- ---------- ---------- ---------- ---------- ---------- ---------- ---------- ---------- 
WP_040728542.1    FPIW---ALL VSG------- ---------- ---------- ---------- ---------- ---------- ---------- ---------- ---------- 
WP_019556609.1    FPFW---ALI FSG------- ---------- ---------- ---------- ---------- ---------- ---------- ---------- ---------- 
WP_070177826.1    FPIQ---AFV VSL------- ---------- ---------- ---------- ---------- ---------- ---------- ---------- ---------- 
WP_073317529.1    FPVW---AVL VSI------- ---------- ---------- ---------- ---------- ---------- ---------- ---------- ---------- 
WP_075731108.1    FPLV---IVL CAV------- ---------- ---------- ---------- ---------- ---------- ---------- ---------- ---------- 
WP_086892418.1    FPIV---IVL CAI------- ---------- ---------- ---------- ---------- ---------- ---------- ---------- ---------- 
WP_005531482.1    FPIV---IVL CAI------- ---------- ---------- ---------- ---------- ---------- ---------- ---------- ---------- 
WP_070528224.1    FPIV---IIA CAI------- ---------- ---------- ---------- ---------- ---------- ---------- ---------- ---------- 
WP_070821084.1    FPIV---IVA CAI------- ---------- ---------- ---------- ---------- ---------- ---------- ---------- ---------- 
WP_042530885.1    FPLV---IVA CAA------- ---------- ---------- ---------- ---------- ---------- ---------- ---------- ---------- 
WP_083985465.1    FPVA---ILI GAA------- ---------- ---------- ---------- ---------- ---------- ---------- ---------- ---------- 
WP_075726110.1    FPLV---VIV GAI------- ---------- ---------- ---------- ---------- ---------- ---------- ---------- ---------- 
WP_080624858.1    FPVL---MIV GAI------- ---------- ---------- ---------- ---------- ---------- ---------- ---------- ---------- 
WP_072587651.1    FPVL---MIV GAI------- ---------- ---------- ---------- ---------- ---------- ---------- ---------- ---------- 
WP_014316729.1    FPVL---MIV GAI------- ---------- ---------- ---------- ---------- ---------- ---------- ---------- ---------- 
WP_035119200.1    FPVL---MIV GAI------- ---------- ---------- ---------- ---------- ---------- ---------- ---------- ---------- 
WP_035099648.1    FPVL---MIV GAI------- ---------- ---------- ---------- ---------- ---------- ---------- ---------- ---------- 
WP_038567257.1    FPLI---IVA GAV------- ---------- ---------- ---------- ---------- ---------- ---------- ---------- ---------- 
WP_053793630.1    FPLI---IVA GAV------- ---------- ---------- ---------- ---------- ---------- ---------- ---------- ---------- 
WP_038102826.1    FPLI---IVA GAV------- ---------- ---------- ---------- ---------- ---------- ---------- ---------- ---------- 
WP_051260008.1    FPAF---ILI GAI------- ---------- ---------- ---------- ---------- ---------- ---------- ---------- ---------- 
WP_012360600.1    FPAF---ILA GSA------- ---------- ---------- ---------- ---------- ---------- ---------- ---------- ---------- 
WP_070757620.1    FPAF---ILA GSA------- ---------- ---------- ---------- ---------- ---------- ---------- ---------- ---------- 
WP_051898094.1    -------MVI GAS------- ---------- ---------- ---------- ---------- ---------- ---------- ---------- ---------- 
WP_034985357.1    FPAF---ILI GAG------- ---------- ---------- ---------- ---------- ---------- ---------- ---------- ---------- 
WP_011273235.1    FPAF---ILI GAG------- ---------- ---------- ---------- ---------- ---------- ---------- ---------- ---------- 
WP_049050233.1    FPAF---ILI GAG------- ---------- ---------- ---------- ---------- ---------- ---------- ---------- ---------- 
WP_035009284.1    FPAF---ILI GAG------- ---------- ---------- ---------- ---------- ---------- ---------- ---------- ---------- 
WP_005296408.1    FPAF---ILI GAG------- ---------- ---------- ---------- ---------- ---------- ---------- ---------- ---------- 
WP_018019534.1    FPAF---ILA GAV------- ---------- ---------- ---------- ---------- ---------- ---------- ---------- ---------- 
WP_060925335.1    FPAF---ILI GAI------- ---------- ---------- ---------- ---------- ---------- ---------- ---------- ---------- 
WP_070521220.1    FPAF---ILV GAV------- ---------- ---------- ---------- ---------- ---------- ---------- ---------- ---------- 
WP_084082787.1    FPAF---ILV GAV------- ---------- ---------- ---------- ---------- ---------- ---------- ---------- ---------- 
WP_047240656.1    FPLI---ILV GAV------- ---------- ---------- ---------- ---------- ---------- ---------- ---------- ---------- 
WP_047259590.1    FPLF---ILA GSI------- ---------- ---------- ---------- ---------- ---------- ---------- ---------- ---------- 
WP_038606355.1    FPLF---ILA GTI------- ---------- ---------- ---------- ---------- ---------- ---------- ---------- ---------- 
WP_083666926.1    FPIF---ILL GTA------- ---------- ---------- ---------- ---------- ---------- ---------- ---------- ---------- 
WP_006768233.1    FPAF---ILI GAI------- ---------- ---------- ---------- ---------- ---------- ---------- ---------- ---------- 
WP_053546197.1    FPTF---ILL GAI------- ---------- ---------- ---------- ---------- ---------- ---------- ---------- ---------- 
WP_087062578.1    FPSF---ILL GAI------- ---------- ---------- ---------- ---------- ---------- ---------- ---------- ---------- 
WP_059289649.1    FPSF---ILL GAI------- ---------- ---------- ---------- ---------- ---------- ---------- ---------- ---------- 
WP_003859383.1    FPTF---ILL GAI------- ---------- ---------- ---------- ---------- ---------- ---------- ---------- ---------- 
WP_074506931.1    FPTF---ILL GAI------- ---------- ---------- ---------- ---------- ---------- ---------- ---------- ---------- 
WP_046643769.1    FPAF---ILI GAA------- ---------- ---------- ---------- ---------- ---------- ---------- ---------- ---------- 
WP_025253337.1    FPLF---ILA GSI------- ---------- ---------- ---------- ---------- ---------- ---------- ---------- ---------- 
WP_070652900.1    FPGF---ILA GSA------- ---------- ---------- ---------- ---------- ---------- ---------- ---------- ---------- 
WP_049180865.1    FPGF---ILA GSA------- ---------- ---------- ---------- ---------- ---------- ---------- ---------- ---------- 
WP_048732821.1    FPGF---ILA GSA------- ---------- ---------- ---------- ---------- ---------- ---------- ---------- ---------- 
WP_088611470.1    FPGF---ILA GSA------- ---------- ---------- ---------- ---------- ---------- ---------- ---------- ---------- 
WP_070862429.1    FPGF---ILA GSA------- ---------- ---------- ---------- ---------- ---------- ---------- ---------- ---------- 
WP_083316979.1    FPAF---ILA GSV------- ---------- ---------- ---------- ---------- ---------- ---------- ---------- ---------- 
WP_084674410.1    FPAF---ILA GSI------- ---------- ---------- ---------- ---------- ---------- ---------- ---------- ---------- 
WP_052204314.1    FPVF---ILV GSA------- ---------- ---------- ---------- ---------- ---------- ---------- ---------- ---------- 
WP_018020699.1    FPAF---ILI GAA------- ---------- ---------- ---------- ---------- ---------- ---------- ---------- ---------- 
WP_018582725.1    FPLF---ILA GAI------- ---------- ---------- ---------- ---------- ---------- ---------- ---------- ---------- 
WP_052466858.1    FPLF---ILA GTV------- ---------- ---------- ---------- ---------- ---------- ---------- ---------- ---------- 
WP_018297412.1    FPLF---ILA GTV------- ---------- ---------- ---------- ---------- ---------- ---------- ---------- ---------- 
WP_023019080.1    FPAF---ILV GTI------- ---------- ---------- ---------- ---------- ---------- ---------- ---------- ---------- 
WP_003849612.1    FPVF---ILL GTA------- ---------- ---------- ---------- ---------- ---------- ---------- ---------- ---------- 
WP_066797394.1    FPVF---ILL GTV------- ---------- ---------- ---------- ---------- ---------- ---------- ---------- ---------- 
WP_082869536.1    FPVF---ILL GTV------- ---------- ---------- ---------- ---------- ---------- ---------- ---------- ---------- 
WP_015401556.1    FPLF---ILA GTA------- ---------- ---------- ---------- ---------- ---------- ---------- ---------- ---------- 
WP_085548802.1    FPLF---ILV GTA------- ---------- ---------- ---------- ---------- ---------- ---------- ---------- ---------- 
WP_082028509.1    FPLF---ILV GTA------- ---------- ---------- ---------- ---------- ---------- ---------- ---------- ---------- 
WP_083666882.1    FPVL---VII GGL------- ---------- ---------- ---------- ---------- ---------- ---------- ---------- ---------- 
WP_029703109.1    FPVL---VII GGI------- ---------- ---------- ---------- ---------- ---------- ---------- ---------- ---------- 
WP_087062635.1    FPVL---VII GGI------- ---------- ---------- ---------- ---------- ---------- ---------- ---------- ---------- 
WP_075348181.1    FPVL---VII GGI------- ---------- ---------- ---------- ---------- ---------- ---------- ---------- ---------- 
WP_074505939.1    FPVL---VII GGI------- ---------- ---------- ---------- ---------- ---------- ---------- ---------- ---------- 
WP_003854741.1    FPVL---VII GGI------- ---------- ---------- ---------- ---------- ---------- ---------- ---------- ---------- 
WP_025402998.1    FPLL---VLL GGL------- ---------- ---------- ---------- ---------- ---------- ---------- ---------- ---------- 
WP_082869388.1    FPVL---VII GGL------- ---------- ---------- ---------- ---------- ---------- ---------- ---------- ---------- 
WP_082738155.1    FPVL---VII GGL------- ---------- ---------- ---------- ---------- ---------- ---------- ---------- ---------- 
WP_006823332.1    FPVL---VII GGL------- ---------- ---------- ---------- ---------- ---------- ---------- ---------- ---------- 
WP_051461252.1    FPVL---VII GGL------- ---------- ---------- ---------- ---------- ---------- ---------- ---------- ---------- 
WP_035105598.1    FPVL---VII AGI------- ---------- ---------- ---------- ---------- ---------- ---------- ---------- ---------- 
WP_068801695.1    FPVL---VII GGI------- ---------- ---------- ---------- ---------- ---------- ---------- ---------- ---------- 
WP_023026385.1    FPIL---VII GGI------- ---------- ---------- ---------- ---------- ---------- ---------- ---------- ---------- 
WP_049377155.1    FPVL---VII GGV------- ---------- ---------- ---------- ---------- ---------- ---------- ---------- ---------- 
WP_005327687.1    FPVL---VII GGV------- ---------- ---------- ---------- ---------- ---------- ---------- ---------- ---------- 
WP_062733543.1    FPLL---VLA GGL------- ---------- ---------- ---------- ---------- ---------- ---------- ---------- ---------- 
WP_082157585.1    FPVL---VLA GGL------- ---------- ---------- ---------- ---------- ---------- ---------- ---------- ---------- 
WP_083665049.1    FPVL---VLA GGL------- ---------- ---------- ---------- ---------- ---------- ---------- ---------- ---------- 
WP_038611196.1    FPLL---VIA GGA------- ---------- ---------- ---------- ---------- ---------- ---------- ---------- ---------- 
WP_076598420.1    FPLL---VIA GGV------- ---------- ---------- ---------- ---------- ---------- ---------- ---------- ---------- 
WP_034664146.1    FPLL---VIA GGV------- ---------- ---------- ---------- ---------- ---------- ---------- ---------- ---------- 
WP_071568678.1    FPVL---VLI GFA------- ---------- ---------- ---------- ---------- ---------- ---------- ---------- ---------- 
WP_071567128.1    FPVL---VLI GFA------- ---------- ---------- ---------- ---------- ---------- ---------- ---------- ---------- 
WP_070362587.1    FPVL---VLI GFA------- ---------- ---------- ---------- ---------- ---------- ---------- ---------- ---------- 
WP_026196034.1    FPLL---VIL GGL------- ---------- ---------- ---------- ---------- ---------- ---------- ---------- ---------- 
WP_018580806.1    FPAL---VIV GGL------- ---------- ---------- ---------- ---------- ---------- ---------- ---------- ---------- 
WP_066527337.1    FPVL---VII GGL------- ---------- ---------- ---------- ---------- ---------- ---------- ---------- ---------- 
WP_006840843.1    FPLL---VIA GGA------- ---------- ---------- ---------- ---------- ---------- ---------- ---------- ---------- 
WP_023844108.1    FPVW---AIL LSV------- ---------- ---------- ---------- ---------- ---------- ---------- ---------- ---------- 
WP_018022586.1    FPLL---VIL GGV------- ---------- ---------- ---------- ---------- ---------- ---------- ---------- ---------- 
WP_050748818.1    FPLL---VIA GGV------- ---------- ---------- ---------- ---------- ---------- ---------- ---------- ---------- 
WP_055989815.1    FPIL---VIV AGV------- ---------- ---------- ---------- ---------- ---------- ---------- ---------- ---------- 
WP_067022589.1    FPVL---VIV AGI------- ---------- ---------- ---------- ---------- ---------- ---------- ---------- ---------- 
WP_053448107.1    FPLL---ILA GAA------- ---------- ---------- ---------- ---------- ---------- ---------- ---------- ---------- 
WP_061712418.1    FPLL---ILA GAA------- ---------- ---------- ---------- ---------- ---------- ---------- ---------- ---------- 
WP_058871660.1    FPLL---ILA GAA------- ---------- ---------- ---------- ---------- ---------- ---------- ---------- ---------- 
WP_006214308.1    FPLL---ILA GAA------- ---------- ---------- ---------- ---------- ---------- ---------- ---------- ---------- 
WP_087004477.1    FPII---VIA AFL------- ---------- ---------- ---------- ---------- ---------- ---------- ---------- ---------- 
WP_038373370.1    FPLL---VLA GAG------- ---------- ---------- ---------- ---------- ---------- ---------- ---------- ---------- 
WP_084653666.1    FPIL---ILA GAG------- ---------- ---------- ---------- ---------- ---------- ---------- ---------- ---------- 
WP_034711901.1    FPAL---IIV AAL------- ---------- ---------- ---------- ---------- ---------- ---------- ---------- ---------- 
WP_084343293.1    --ML---VLA AGV------- ---------- ---------- ---------- ---------- ---------- ---------- ---------- ---------- 
WP_058748385.1    FPLL---ILG AGV------- ---------- ---------- ---------- ---------- ---------- ---------- ---------- ---------- 
WP_055684285.1    FPLL---ILG AGV------- ---------- ---------- ---------- ---------- ---------- ---------- ---------- ---------- 
WP_075514562.1    FPLL---ILG AGV------- ---------- ---------- ---------- ---------- ---------- ---------- ---------- ---------- 
WP_058731536.1    FPLL---ILG AGV------- ---------- ---------- ---------- ---------- ---------- ---------- ---------- ---------- 
WP_061225799.1    FPLL---ILG AGV------- ---------- ---------- ---------- ---------- ---------- ---------- ---------- ---------- 
WP_035811030.1    FPLL---ILA AGV------- ---------- ---------- ---------- ---------- ---------- ---------- ---------- ---------- 
WP_085528695.1    FPLL---ILA AGV------- ---------- ---------- ---------- ---------- ---------- ---------- ---------- ---------- 
WP_048679645.1    FPLL---ILA AGV------- ---------- ---------- ---------- ---------- ---------- ---------- ---------- ---------- 
WP_007270692.1    FPLL---VLA GGA------- ---------- ---------- ---------- ---------- ---------- ---------- ---------- ---------- 
WP_071215951.1    FPLL---VLA GGA------- ---------- ---------- ---------- ---------- ---------- ---------- ---------- ---------- 
WP_066298240.1    FPLL---ILA GGA------- ---------- ---------- ---------- ---------- ---------- ---------- ---------- ---------- 
WP_055241417.1    FPLL---ILA GGA------- ---------- ---------- ---------- ---------- ---------- ---------- ---------- ---------- 
WP_026534307.1    FPLL---ILA GGA------- ---------- ---------- ---------- ---------- ---------- ---------- ---------- ---------- 
WP_051298831.1    FPLL---ILA GGV------- ---------- ---------- ---------- ---------- ---------- ---------- ---------- ---------- 
WP_087074113.1    FPLL---ILA GGL------- ---------- ---------- ---------- ---------- ---------- ---------- ---------- ---------- 
WP_026544300.1    FPLL---ILG GGA------- ---------- ---------- ---------- ---------- ---------- ---------- ---------- ---------- 
WP_074699293.1    FPIL---ILA GGV------- ---------- ---------- ---------- ---------- ---------- ---------- ---------- ---------- 
WP_070349770.1    FPLL---ILA GGA------- ---------- ---------- ---------- ---------- ---------- ---------- ---------- ---------- 
WP_009358749.1    FPLL---ILA GGA------- ---------- ---------- ---------- ---------- ---------- ---------- ---------- ---------- 
WP_066286668.1    FPVL---ILA GGA------- ---------- ---------- ---------- ---------- ---------- ---------- ---------- ---------- 
WP_079598485.1    FPLL---ILA GGG------- ---------- ---------- ---------- ---------- ---------- ---------- ---------- ---------- 
WP_013600098.1    FPLL---ILA GGA------- ---------- ---------- ---------- ---------- ---------- ---------- ---------- ---------- 
WP_017613343.1    FALL---VLV AAA------- ---------- ---------- ---------- ---------- ---------- ---------- ---------- ---------- 
WP_083683177.1    FALL---VLL GAI------- ---------- ---------- ---------- ---------- ---------- ---------- ---------- ---------- 
WP_069848981.1    FALL---VLL GAV------- ---------- ---------- ---------- ---------- ---------- ---------- ---------- ---------- 
WP_017571584.1    FALL---VLA GGI------- ---------- ---------- ---------- ---------- ---------- ---------- ---------- ---------- 
WP_019608392.1    FALL---VLA GGI------- ---------- ---------- ---------- ---------- ---------- ---------- ---------- ---------- 
WP_017535733.1    FAVL---VLA GAL------- ---------- ---------- ---------- ---------- ---------- ---------- ---------- ---------- 
WP_014911031.1    FAVL---VLA GAL------- ---------- ---------- ---------- ---------- ---------- ---------- ---------- ---------- 
WP_017605477.1    FAPL---VLA GAA------- ---------- ---------- ---------- ---------- ---------- ---------- ---------- ---------- 
WP_067599223.1    FALL---VLL GAV------- ---------- ---------- ---------- ---------- ---------- ---------- ---------- ---------- 
WP_026449392.1    FAPL---VLL GGL------- ---------- ---------- ---------- ---------- ---------- ---------- ---------- ---------- 
WP_030530420.1    FGLL---VLL GGV------- ---------- ---------- ---------- ---------- ---------- ---------- ---------- ---------- 
WP_015786346.1    FAGL---VLA GGL------- ---------- ---------- ---------- ---------- ---------- ---------- ---------- ---------- 
WP_048877055.1    FAVL---VVA GGL------- ---------- ---------- ---------- ---------- ---------- ---------- ---------- ---------- 
WP_056289455.1    FALI---VVA AGG------- ---------- ---------- ---------- ---------- ---------- ---------- ---------- ---------- 
WP_057479700.1    FALI---VVA AGA------- ---------- ---------- ---------- ---------- ---------- ---------- ---------- ---------- 
WP_032406104.1    FALI---VVA AGA------- ---------- ---------- ---------- ---------- ---------- ---------- ---------- ---------- 
WP_057474610.1    FALI---VVA AGA------- ---------- ---------- ---------- ---------- ---------- ---------- ---------- ---------- 
WP_045197147.1    FALI---VVA AGA------- ---------- ---------- ---------- ---------- ---------- ---------- ---------- ---------- 
WP_037195812.1    FALI---VVA AGA------- ---------- ---------- ---------- ---------- ---------- ---------- ---------- ---------- 
WP_013020902.1    FPVI---VLA AGA------- ---------- ---------- ---------- ---------- ---------- ---------- ---------- ---------- 
WP_085913095.1    FPVI---VLV AGA------- ---------- ---------- ---------- ---------- ---------- ---------- ---------- ---------- 
WP_083680510.1    FPII---VLI AGA------- ---------- ---------- ---------- ---------- ---------- ---------- ---------- ---------- 
WP_072312725.1    FPLV---VLV AGA------- ---------- ---------- ---------- ---------- ---------- ---------- ---------- ---------- 
WP_021010812.1    FPLV---VLA AAA------- ---------- ---------- ---------- ---------- ---------- ---------- ---------- ---------- 
WP_026374259.1    FPLV---VLA AAA------- ---------- ---------- ---------- ---------- ---------- ---------- ---------- ---------- 
WP_013127210.1    FPLV---VLA AGA------- ---------- ---------- ---------- ---------- ---------- ---------- ---------- ---------- 
WP_042543663.1    FPVI---VLA AGA------- ---------- ---------- ---------- ---------- ---------- ---------- ---------- ---------- 
WP_024330926.1    FPIL---VII GGV------- ---------- ---------- ---------- ---------- ---------- ---------- ---------- ---------- 
WP_070454411.1    FPIL---VII GGV------- ---------- ---------- ---------- ---------- ---------- ---------- ---------- ---------- 
WP_070162166.1    FPLL---ILG GAA------- ---------- ---------- ---------- ---------- ---------- ---------- ---------- ---------- 
WP_010525559.1    FPLL---ILG GAA------- ---------- ---------- ---------- ---------- ---------- ---------- ---------- ---------- 
WP_053411752.1    FPVI---ILV AFA------- ---------- ---------- ---------- ---------- ---------- ---------- ---------- ---------- 
WP_043058644.1    FPVI---IIV AFL------- ---------- ---------- ---------- ---------- ---------- ---------- ---------- ---------- 
WP_034501061.1    FPLI---IIA AFA------- ---------- ---------- ---------- ---------- ---------- ---------- ---------- ---------- 
WP_009748208.1    FPLI---IIA AFA------- ---------- ---------- ---------- ---------- ---------- ---------- ---------- ---------- 
WP_048712682.1    FPLI---IIA AFA------- ---------- ---------- ---------- ---------- ---------- ---------- ---------- ---------- 
WP_026459239.1    FPVL---VII AFL------- ---------- ---------- ---------- ---------- ---------- ---------- ---------- ---------- 
WP_048684114.1    FPLL---VLA SFA------- ---------- ---------- ---------- ---------- ---------- ---------- ---------- ---------- 
WP_024034865.1    FPLL---VLA SFA------- ---------- ---------- ---------- ---------- ---------- ---------- ---------- ---------- 
WP_052039874.1    FPLL---VLA SFA------- ---------- ---------- ---------- ---------- ---------- ---------- ---------- ---------- 
WP_073327361.1    FPLL---ILL AFA------- ---------- ---------- ---------- ---------- ---------- ---------- ---------- ---------- 
WP_009750317.1    FPLL---ILA AFG------- ---------- ---------- ---------- ---------- ---------- ---------- ---------- ---------- 
WP_052374882.1    FPVL---ILA AFA------- ---------- ---------- ---------- ---------- ---------- ---------- ---------- ---------- 
WP_008730879.1    FPVL---ILA AFA------- ---------- ---------- ---------- ---------- ---------- ---------- ---------- ---------- 
WP_017195628.1    FPVL---ILA AFA------- ---------- ---------- ---------- ---------- ---------- ---------- ---------- ---------- 
WP_026408052.1    FPVL---ILA AFA------- ---------- ---------- ---------- ---------- ---------- ---------- ---------- ---------- 
WP_047121025.1    FPAL---ILL GGV------- ---------- ---------- ---------- ---------- ---------- ---------- ---------- ---------- 
WP_084793079.1    FPAL---ILL GGL------- ---------- ---------- ---------- ---------- ---------- ---------- ---------- ---------- 
WP_082689485.1    FPAL---ILL GGL------- ---------- ---------- ---------- ---------- ---------- ---------- ---------- ---------- 
WP_073707189.1    FPVL---ILL GGL------- ---------- ---------- ---------- ---------- ---------- ---------- ---------- ---------- 
WP_066142751.1    FPVL---ILL GGL------- ---------- ---------- ---------- ---------- ---------- ---------- ---------- ---------- 
WP_068252672.1    FPIL---VLL AGV------- ---------- ---------- ---------- ---------- ---------- ---------- ---------- ---------- 
WP_006591183.1    FPAL---ILG AGA------- ---------- ---------- ---------- ---------- ---------- ---------- ---------- ---------- 
WP_051176583.1    FPVL---IIA AAL------- ---------- ---------- ---------- ---------- ---------- ---------- ---------- ---------- 
WP_051112355.1    FPVL---IIA AAL------- ---------- ---------- ---------- ---------- ---------- ---------- ---------- ---------- 
WP_024111592.1    FPVL---IIA AAL------- ---------- ---------- ---------- ---------- ---------- ---------- ---------- ---------- 
WP_040158724.1    FPLL---VLA AAV------- ---------- ---------- ---------- ---------- ---------- ---------- ---------- ---------- 
WP_076809929.1    FPAL---ILA SAA------- ---------- ---------- ---------- ---------- ---------- ---------- ---------- ---------- 
WP_087483842.1    FPVL---ILA VAA------- ---------- ---------- ---------- ---------- ---------- ---------- ---------- ---------- 
WP_012804021.1    FPAL---ILA AAA------- ---------- ---------- ---------- ---------- ---------- ---------- ---------- ---------- 
WP_062946472.1    FPAL---ILV AAA------- ---------- ---------- ---------- ---------- ---------- ---------- ---------- ---------- 
WP_053917334.1    FPAL---ILV AAA------- ---------- ---------- ---------- ---------- ---------- ---------- ---------- ---------- 
WP_087101635.1    FPLL---VLG AAA------- ---------- ---------- ---------- ---------- ---------- ---------- ---------- ---------- 
WP_087134386.1    FPLL---VLA AAV------- ---------- ---------- ---------- ---------- ---------- ---------- ---------- ---------- 
WP_049147025.1    FPLL---VLA AAL------- ---------- ---------- ---------- ---------- ---------- ---------- ---------- ---------- 
WP_078025663.1    FPLL---VLA AAL------- ---------- ---------- ---------- ---------- ---------- ---------- ---------- ---------- 
WP_002855384.1    FPLL---VLA AAL------- ---------- ---------- ---------- ---------- ---------- ---------- ---------- ---------- 
WP_049158216.1    FPLL---VLA AAL------- ---------- ---------- ---------- ---------- ---------- ---------- ---------- ---------- 
WP_017574805.1    FALL---VLA AGA------- ---------- ---------- ---------- ---------- ---------- ---------- ---------- ---------- 
WP_075845368.1    FGLL---VLL GAV------- ---------- ---------- ---------- ---------- ---------- ---------- ---------- ---------- 
WP_026417232.1    FGVL---VIL GAA------- ---------- ---------- ---------- ---------- ---------- ---------- ---------- ---------- 
WP_005464362.1    FAVL---VLL GGL------- ---------- ---------- ---------- ---------- ---------- ---------- ---------- ---------- 
WP_017824750.1    FPAL---ILA FAA------- ---------- ---------- ---------- ---------- ---------- ---------- ---------- ---------- 
WP_004009932.1    FPVL---IIA AAL------- ---------- ---------- ---------- ---------- ---------- ---------- ---------- ---------- 
WP_004010396.1    FPVL---IIA AAL------- ---------- ---------- ---------- ---------- ---------- ---------- ---------- ---------- 
WP_004008203.1    FPVL---IIA AAL------- ---------- ---------- ---------- ---------- ---------- ---------- ---------- ---------- 
WP_076463350.1    FPLI---ILG ALV------- ---------- ---------- ---------- ---------- ---------- ---------- ---------- ---------- 
WP_058237486.1    FPLI---III AFI------- ---------- ---------- ---------- ---------- ---------- ---------- ---------- ---------- 
WP_070725508.1    FPLI---III AFI------- ---------- ---------- ---------- ---------- ---------- ---------- ---------- ---------- 
WP_034219824.1    FPLI---VIA AFI------- ---------- ---------- ---------- ---------- ---------- ---------- ---------- ---------- 
WP_073983854.1    FPLL---ILA AFA------- ---------- ---------- ---------- ---------- ---------- ---------- ---------- ---------- 
WP_003795936.1    FPLL---ILA AFA------- ---------- ---------- ---------- ---------- ---------- ---------- ---------- ---------- 
WP_060565959.1    FPLL---ILA AFA------- ---------- ---------- ---------- ---------- ---------- ---------- ---------- ---------- 
WP_021612008.1    FPLL---ILA AFA------- ---------- ---------- ---------- ---------- ---------- ---------- ---------- ---------- 
WP_070574871.1    FPVL---VVL GGL------- ---------- ---------- ---------- ---------- ---------- ---------- ---------- ---------- 
WP_019175803.1    FPVL---VVL GGL------- ---------- ---------- ---------- ---------- ---------- ---------- ---------- ---------- 
WP_070428154.1    FPVL---VVL GGL------- ---------- ---------- ---------- ---------- ---------- ---------- ---------- ---------- 
WP_061942140.1    FPVL---VVL GGL------- ---------- ---------- ---------- ---------- ---------- ---------- ---------- ---------- 
WP_070515174.1    FPVL---VVL GGL------- ---------- ---------- ---------- ---------- ---------- ---------- ---------- ---------- 
WP_005881766.1    FPAM---VVA AGV------- ---------- ---------- ---------- ---------- ---------- ---------- ---------- ---------- 
WP_019158178.1    FPLL---VIA GGV------- ---------- ---------- ---------- ---------- ---------- ---------- ---------- ---------- 
WP_009883647.1    LPVL---VVI AGV------- ---------- ---------- ---------- ---------- ---------- ---------- ---------- ---------- 
WP_009380488.1    LPVL---VIL AGI------- ---------- ---------- ---------- ---------- ---------- ---------- ---------- ---------- 
WP_025777365.1    LPVL---VVI AGV------- ---------- ---------- ---------- ---------- ---------- ---------- ---------- ---------- 
WP_062862421.1    LPVL---VVI AGV------- ---------- ---------- ---------- ---------- ---------- ---------- ---------- ---------- 
WP_052239866.1    LPVL---VVI AGV------- ---------- ---------- ---------- ---------- ---------- ---------- ---------- ---------- 
WP_070771756.1    FPIL---VVV GGC------- ---------- ---------- ---------- ---------- ---------- ---------- ---------- ---------- 
WP_070452309.1    FPIL---VVV GGC------- ---------- ---------- ---------- ---------- ---------- ---------- ---------- ---------- 
WP_070840678.1    FPIL---VVV GGC------- ---------- ---------- ---------- ---------- ---------- ---------- ---------- ---------- 
WP_070816790.1    FPIL---VVV GGC------- ---------- ---------- ---------- ---------- ---------- ---------- ---------- ---------- 
WP_070569332.1    FPIL---VVV GGC------- ---------- ---------- ---------- ---------- ---------- ---------- ---------- ---------- 
WP_048707248.1    FPIL---VII GGL------- ---------- ---------- ---------- ---------- ---------- ---------- ---------- ---------- 
WP_004806065.1    FPIL---VII GGL------- ---------- ---------- ---------- ---------- ---------- ---------- ---------- ---------- 
WP_004600759.1    FPLL---VIV GGV------- ---------- ---------- ---------- ---------- ---------- ---------- ---------- ---------- 
WP_046643583.1    FPLL---VIV GGV------- ---------- ---------- ---------- ---------- ---------- ---------- ---------- ---------- 
WP_055122966.1    FPLL---VIL GGV------- ---------- ---------- ---------- ---------- ---------- ---------- ---------- ---------- 
WP_055177880.1    FPLL---VLL GGV------- ---------- ---------- ---------- ---------- ---------- ---------- ---------- ---------- 
WP_014010311.1    FPLL---VII GGL------- ---------- ---------- ---------- ---------- ---------- ---------- ---------- ---------- 
WP_073884001.1    FPLL---VII GGL------- ---------- ---------- ---------- ---------- ---------- ---------- ---------- ---------- 
WP_084452251.1    FPLL---IVA GGV------- ---------- ---------- ---------- ---------- ---------- ---------- ---------- ---------- 
WP_035962478.1    FPLL---VLA GGV------- ---------- ---------- ---------- ---------- ---------- ---------- ---------- ---------- 
WP_012398267.1    FPLL---VLA GGA------- ---------- ---------- ---------- ---------- ---------- ---------- ---------- ---------- 
WP_058954864.1    FPLL---VLA GGA------- ---------- ---------- ---------- ---------- ---------- ---------- ---------- ---------- 
WP_019309151.1    FPLL---VLA GGL------- ---------- ---------- ---------- ---------- ---------- ---------- ---------- ---------- 
WP_059281203.1    FPLL---VLA GGL------- ---------- ---------- ---------- ---------- ---------- ---------- ---------- ---------- 
WP_047978259.1    FPLL---VLA GGL------- ---------- ---------- ---------- ---------- ---------- ---------- ---------- ---------- 
WP_079064164.1    FPLL---VLA AGG------- ---------- ---------- ---------- ---------- ---------- ---------- ---------- ---------- 
WP_078873741.1    FPLL---VLA AGA------- ---------- ---------- ---------- ---------- ---------- ---------- ---------- ---------- 
WP_078858351.1    FPLL---VLA AGA------- ---------- ---------- ---------- ---------- ---------- ---------- ---------- ---------- 
WP_030889339.1    FPLL---VVA AGA------- ---------- ---------- ---------- ---------- ---------- ---------- ---------- ---------- 
WP_058044971.1    FPLL---VLA AGG------- ---------- ---------- ---------- ---------- ---------- ---------- ---------- ---------- 
WP_071374189.1    FPLL---VVA AGA------- ---------- ---------- ---------- ---------- ---------- ---------- ---------- ---------- 
WP_030670837.1    FPLL---VLL AGA------- ---------- ---------- ---------- ---------- ---------- ---------- ---------- ---------- 
WP_053700436.1    FPLL---VIA AGA------- ---------- ---------- ---------- ---------- ---------- ---------- ---------- ---------- 
WP_030634154.1    FPLL---VIA AGA------- ---------- ---------- ---------- ---------- ---------- ---------- ---------- ---------- 
WP_078653944.1    FPLL---VIA AGA------- ---------- ---------- ---------- ---------- ---------- ---------- ---------- ---------- 
WP_051797757.1    FPLL---VVA AGA------- ---------- ---------- ---------- ---------- ---------- ---------- ---------- ---------- 
WP_051716843.1    FPLL---VLL AGA------- ---------- ---------- ---------- ---------- ---------- ---------- ---------- ---------- 
WP_033304993.1    FPVL---VLV AGV------- ---------- ---------- ---------- ---------- ---------- ---------- ---------- ---------- 
WP_065847204.1    FPVL---VLA AGV------- ---------- ---------- ---------- ---------- ---------- ---------- ---------- ---------- 
WP_078640085.1    FPVL---VLV AGV------- ---------- ---------- ---------- ---------- ---------- ---------- ---------- ---------- 
WP_078494632.1    FPVL---VLV AGV------- ---------- ---------- ---------- ---------- ---------- ---------- ---------- ---------- 
WP_051674071.1    FPVL---VLL AGA------- ---------- ---------- ---------- ---------- ---------- ---------- ---------- ---------- 
WP_014044396.1    FPVL---VLL AGA------- ---------- ---------- ---------- ---------- ---------- ---------- ---------- ---------- 
WP_086816051.1    FPVL---VLL AGA------- ---------- ---------- ---------- ---------- ---------- ---------- ---------- ---------- 
WP_078875153.1    FPVL---VLL AGA------- ---------- ---------- ---------- ---------- ---------- ---------- ---------- ---------- 
WP_078872759.1    FPVL---VLL AGA------- ---------- ---------- ---------- ---------- ---------- ---------- ---------- ---------- 
WP_027737157.1    FPVL---VLL AGA------- ---------- ---------- ---------- ---------- ---------- ---------- ---------- ---------- 
WP_053748889.1    FPIL---VLV AGA------- ---------- ---------- ---------- ---------- ---------- ---------- ---------- ---------- 
WP_031086395.1    FPVL---VLL AGA------- ---------- ---------- ---------- ---------- ---------- ---------- ---------- ---------- 
WP_031036130.1    FPIL---VLV AGA------- ---------- ---------- ---------- ---------- ---------- ---------- ---------- ---------- 
WP_053140185.1    FPIL---VLA AGA------- ---------- ---------- ---------- ---------- ---------- ---------- ---------- ---------- 
WP_037852465.1    FPVL---VIA AGV------- ---------- ---------- ---------- ---------- ---------- ---------- ---------- ---------- 
WP_030379523.1    FPLL---VIA AGA------- ---------- ---------- ---------- ---------- ---------- ---------- ---------- ---------- 
WP_050811183.1    FPLL---VIA AGL------- ---------- ---------- ---------- ---------- ---------- ---------- ---------- ---------- 
WP_086731447.1    FPVL---VVL AGA------- ---------- ---------- ---------- ---------- ---------- ---------- ---------- ---------- 
WP_009192432.1    FPVL---VLA AGL------- ---------- ---------- ---------- ---------- ---------- ---------- ---------- ---------- 
WP_030308059.1    FPLL---VLA AGA------- ---------- ---------- ---------- ---------- ---------- ---------- ---------- ---------- 
WP_085478770.1    FPLL---VLA AGA------- ---------- ---------- ---------- ---------- ---------- ---------- ---------- ---------- 
WP_037788116.1    FPLL---VLT AGV------- ---------- ---------- ---------- ---------- ---------- ---------- ---------- ---------- 
WP_030695505.1    FPLL---VLA AGA------- ---------- ---------- ---------- ---------- ---------- ---------- ---------- ---------- 
WP_047139134.1    FPLL---VLA AGA------- ---------- ---------- ---------- ---------- ---------- ---------- ---------- ---------- 
WP_046088031.1    FPLL---VLA AGA------- ---------- ---------- ---------- ---------- ---------- ---------- ---------- ---------- 
WP_062779423.1    FPVL---VLA AGA------- ---------- ---------- ---------- ---------- ---------- ---------- ---------- ---------- 
WP_076687078.1    FPVL---VLA AGA------- ---------- ---------- ---------- ---------- ---------- ---------- ---------- ---------- 
WP_051764303.1    FPVL---VLV AGV------- ---------- ---------- ---------- ---------- ---------- ---------- ---------- ---------- 
WP_030354324.1    FPVL---VLA AGA------- ---------- ---------- ---------- ---------- ---------- ---------- ---------- ---------- 
WP_047312629.1    LPIV---VVI AGA------- ---------- ---------- ---------- ---------- ---------- ---------- ---------- ---------- 
WP_038569536.1    LPIV---VVI AGL------- ---------- ---------- ---------- ---------- ---------- ---------- ---------- ---------- 
WP_074045756.1    LPIV---VVI AGL------- ---------- ---------- ---------- ---------- ---------- ---------- ---------- ---------- 
WP_074040259.1    LPIA---VVI AGL------- ---------- ---------- ---------- ---------- ---------- ---------- ---------- ---------- 
WP_062256055.1    LPIA---VVI AGL------- ---------- ---------- ---------- ---------- ---------- ---------- ---------- ---------- 
WP_066494471.1    FPVL---VLL AGL------- ---------- ---------- ---------- ---------- ---------- ---------- ---------- ---------- 
WP_044577767.1    FPLL---VIV AGV------- ---------- ---------- ---------- ---------- ---------- ---------- ---------- ---------- 
WP_015935671.1    FPLL---VVA AGI------- ---------- ---------- ---------- ---------- ---------- ---------- ---------- ---------- 
WP_024818897.1    FPLL---VVV AGV------- ---------- ---------- ---------- ---------- ---------- ---------- ---------- ---------- 
WP_056428412.1    FPLL---VVV AGV------- ---------- ---------- ---------- ---------- ---------- ---------- ---------- ---------- 
WP_081353961.1    FPLW---MIL SGL------- ---------- ---------- ---------- ---------- ---------- ---------- ---------- ---------- 
WP_074974460.1    FPLW---MIL SGL------- ---------- ---------- ---------- ---------- ---------- ---------- ---------- ---------- 
WP_074974460.1    FPLW---MIL SGL------- ---------- ---------- ---------- ---------- ---------- ---------- ---------- ---------- 
WP_074775414.1    FPLW---MIL SGL------- ---------- ---------- ---------- ---------- ---------- ---------- ---------- ---------- 
WP_038148029.1    LSWI---VLL MAV------- ---------- ---------- ---------- ---------- ---------- ---------- ---------- ---------- 
WP_038149275.1    LSWI---VLL MAV------- ---------- ---------- ---------- ---------- ---------- ---------- ---------- ---------- 
WP_005386394.1    LSWV---VLL MAV------- ---------- ---------- ---------- ---------- ---------- ---------- ---------- ---------- 
WP_015414176.1    FLAI---AVI LSA------- ---------- ---------- ---------- ---------- ---------- ---------- ---------- ---------- 
WP_083232534.1    LPLW---ALL ASI------- ---------- ---------- ---------- ---------- ---------- ---------- ---------- ---------- 
WP_067515325.1    LPLW---III AST------- ---------- ---------- ---------- ---------- ---------- ---------- ---------- ---------- 
WP_067584536.1    LPLW---III AST------- ---------- ---------- ---------- ---------- ---------- ---------- ---------- ---------- 
WP_034970176.1    FPFL---AVI FSL------- ---------- ---------- ---------- ---------- ---------- ---------- ---------- ---------- 
WP_019529569.1    FPLW---APL AAL------- ---------- ---------- ---------- ---------- ---------- ---------- ---------- ---------- 
WP_018701838.1    FSVW---IIL GVV------- ---------- ---------- ---------- ---------- ---------- ---------- ---------- ---------- 
WP_086104352.1    FTVV---ILA VVS------- ---------- ---------- ---------- ---------- ---------- ---------- ---------- ---------- 
WP_018614691.1    YTVI---ILG VVS------- ---------- ---------- ---------- ---------- ---------- ---------- ---------- ---------- 
WP_014219084.1    FTLV---IIA VVS------- ---------- ---------- ---------- ---------- ---------- ---------- ---------- ---------- 
WP_076370107.1    YTLI---IFA AVT------- ---------- ---------- ---------- ---------- ---------- ---------- ---------- ---------- 
WP_008202321.1    FSMI---IFG SVA------- ---------- ---------- ---------- ---------- ---------- ---------- ---------- ---------- 
WP_084088017.1    FSIW---IFA AVS------- ---------- ---------- ---------- ---------- ---------- ---------- ---------- ---------- 
WP_051908087.1    FTTM---IFA GVT------- ---------- ---------- ---------- ---------- ---------- ---------- ---------- ---------- 
WP_072879363.1    FTTM---IFA GVT------- ---------- ---------- ---------- ---------- ---------- ---------- ---------- ---------- 
WP_028663509.1    YTLS---IVV AAT------- ---------- ---------- ---------- ---------- ---------- ---------- ---------- ---------- 
WP_028523612.1    YTLS---IIV AAT------- ---------- ---------- ---------- ---------- ---------- ---------- ---------- ---------- 
WP_071501164.1    YTLL---ILI AVI------- ---------- ---------- ---------- ---------- ---------- ---------- ---------- ---------- 
WP_077921674.1    YTAL---IIM AVV------- ---------- ---------- ---------- ---------- ---------- ---------- ---------- ---------- 
WP_077129317.1    YTAL---IIA AVG------- ---------- ---------- ---------- ---------- ---------- ---------- ---------- ---------- 
WP_009280360.1    YTAL---IIA AVA------- ---------- ---------- ---------- ---------- ---------- ---------- ---------- ---------- 
WP_046576300.1    YTAL---IIS AVA------- ---------- ---------- ---------- ---------- ---------- ---------- ---------- ---------- 
WP_005043213.1    FVVW---VLL FSG------- ---------- ---------- ---------- ---------- ---------- ---------- ---------- ---------- 
WP_049996593.1    FVVW---VLL FSG------- ---------- ---------- ---------- ---------- ---------- ---------- ---------- ---------- 
WP_009375964.1    FVVW---VLL FAG------- ---------- ---------- ---------- ---------- ---------- ---------- ---------- ---------- 
WP_004042112.1    FVGL---VLL ASA------- ---------- ---------- ---------- ---------- ---------- ---------- ---------- ---------- 
WP_007542525.1    FVGL---VLV ASA------- ---------- ---------- ---------- ---------- ---------- ---------- ---------- ---------- 
WP_076607648.1    FVVW---VLI VSA------- ---------- ---------- ---------- ---------- ---------- ---------- ---------- ---------- 
WP_006183804.1    FVVW---VLI VSP------- ---------- ---------- ---------- ---------- ---------- ---------- ---------- ---------- 
WP_006430456.1    FVLW---VLI VSP------- ---------- ---------- ---------- ---------- ---------- ---------- ---------- ---------- 
WP_066411880.1    FVVW---VLV ASA------- ---------- ---------- ---------- ---------- ---------- ---------- ---------- ---------- 
WP_059058191.1    FVVW---VIA AAG------- ---------- ---------- ---------- ---------- ---------- ---------- ---------- ---------- 
WP_075752084.1    FPVW---LIF FSG------- ---------- ---------- ---------- ---------- ---------- ---------- ---------- ---------- 
WP_026319488.1    MTLW---VIL FSA------- ---------- ---------- ---------- ---------- ---------- ---------- ---------- ---------- 
WP_037351426.1    MTLW---VIL FSA------- ---------- ---------- ---------- ---------- ---------- ---------- ---------- ---------- 
WP_007932960.1    MTVW---VLV AST------- ---------- ---------- ---------- ---------- ---------- ---------- ---------- ---------- 
WP_018703670.1    MPLW---VVI FSA------- ---------- ---------- ---------- ---------- ---------- ---------- ---------- ---------- 
WP_027938454.1    MPLW---VVI FSA------- ---------- ---------- ---------- ---------- ---------- ---------- ---------- ---------- 
WP_021167662.1    MTLW---VVV FSV------- ---------- ---------- ---------- ---------- ---------- ---------- ---------- ---------- 
WP_066237271.1    MTLW---VVL CSA------- ---------- ---------- ---------- ---------- ---------- ---------- ---------- ---------- 
WP_053968843.1    FVVW---VII LAG------- ---------- ---------- ---------- ---------- ---------- ---------- ---------- ---------- 
WP_004965612.1    FVVW---VVI LAG------- ---------- ---------- ---------- ---------- ---------- ---------- ---------- ---------- 
WP_049943846.1    FVVW---VIL LAG------- ---------- ---------- ---------- ---------- ---------- ---------- ---------- ---------- 
WP_050007540.1    FVVW---VIL LAG------- ---------- ---------- ---------- ---------- ---------- ---------- ---------- ---------- 
WP_008311731.1    FVVW---VIL LAG------- ---------- ---------- ---------- ---------- ---------- ---------- ---------- ---------- 
WP_086888481.1    FVVW---VLL VSI------- ---------- ---------- ---------- ---------- ---------- ---------- ---------- ---------- 
WP_074632889.1    FPLW---MIL SGA------- ---------- ---------- ---------- ---------- ---------- ---------- ---------- ---------- 
WP_071164739.1    FPAI---VIL AGV------- ---------- ---------- ---------- ---------- ---------- ---------- ---------- ---------- 
WP_010119182.1    FPLL---VII GGL------- ---------- ---------- ---------- ---------- ---------- ---------- ---------- ---------- 
WP_006681854.1    FPLI---ILG ALV------- ---------- ---------- ---------- ---------- ---------- ---------- ---------- ---------- 
WP_074661446.1    FPLI---ILA AFC------- ---------- ---------- ---------- ---------- ---------- ---------- ---------- ---------- 
WP_082160112.1    FPLI---ILA AFC------- ---------- ---------- ---------- ---------- ---------- ---------- ---------- ---------- 
WP_068538818.1    FPAI---IVA GAV------- ---------- ---------- ---------- ---------- ---------- ---------- ---------- ---------- 
WP_062613623.1    FPAV---IVA GAV------- ---------- ---------- ---------- ---------- ---------- ---------- ---------- ---------- 
WP_023509735.1    FVWF---VLA AAA------- ---------- ---------- ---------- ---------- ---------- ---------- ---------- ---------- 
WP_062251732.1    MGAI---IIA CSA------- ---------- ---------- ---------- ---------- ---------- ---------- ---------- ---------- 
WP_003363559.1    LALL---VII MAG------- ---------- ---------- ---------- ---------- ---------- ---------- ---------- ---------- 
WP_005979145.1    FIVL---VLL MVV------- ---------- ---------- ---------- ---------- ---------- ---------- ---------- ---------- 
WP_008698145.1    FIVL---VLL MVV------- ---------- ---------- ---------- ---------- ---------- ---------- ---------- ---------- 
WP_068719821.1    LSVM---VLL AGV------- ---------- ---------- ---------- ---------- ---------- ---------- ---------- ---------- 
WP_068719827.1    MSLG---VVL AGF------- ---------- ---------- ---------- ---------- ---------- ---------- ---------- ---------- 
WP_014128521.1    MAVG---VMI AGF------- ---------- ---------- ---------- ---------- ---------- ---------- ---------- ---------- 
WP_012938152.1    MSIG---VVL IGF------- ---------- ---------- ---------- ---------- ---------- ---------- ---------- ---------- 
WP_028574692.1    LAVF---VTG AAL------- ---------- ---------- ---------- ---------- ---------- ---------- ---------- ---------- 
WP_065360980.1    FGVI---AII FLI------- ---------- ---------- ---------- ---------- ---------- ---------- ---------- ---------- 
WP_020310608.1    FGVI---AVI FLI------- ---------- ---------- ---------- ---------- ---------- ---------- ---------- ---------- 
WP_036202562.1    FGVL---AVI FLI------- ---------- ---------- ---------- ---------- ---------- ---------- ---------- ---------- 
WP_014015281.1    FGVL---AVI FLI------- ---------- ---------- ---------- ---------- ---------- ---------- ---------- ---------- 
WP_054335957.1    FGVL---AVI FLI------- ---------- ---------- ---------- ---------- ---------- ---------- ---------- ---------- 
WP_009144607.1    IAVV---ILI TSA------- ---------- ---------- ---------- ---------- ---------- ---------- ---------- ---------- 
WP_079651946.1    FGLI---IIL FSV------- ---------- ---------- ---------- ---------- ---------- ---------- ---------- ---------- 
WP_009080705.1    FGLI---IIL FSA------- ---------- ---------- ---------- ---------- ---------- ---------- ---------- ---------- 
WP_005365364.1    FGLI---IIL FSA------- ---------- ---------- ---------- ---------- ---------- ---------- ---------- ---------- 
WP_066606398.1    FLFL---AVG FSA------- ---------- ---------- ---------- ---------- ---------- ---------- ---------- ---------- 
WP_015773136.1    FLTL---AVG FSL------- ---------- ---------- ---------- ---------- ---------- ---------- ---------- ---------- 
WP_012475717.1    FLTI---AVG ASI------- ---------- ---------- ---------- ---------- ---------- ---------- ---------- ---------- 
WP_031482951.1    FLLI---AVI LSL------- ---------- ---------- ---------- ---------- ---------- ---------- ---------- ---------- 
WP_085101625.1    FLSL---AVL LSA------- ---------- ---------- ---------- ---------- ---------- ---------- ---------- ---------- 
WP_010026952.1    FAAF---VLA AAV------- ---------- ---------- ---------- ---------- ---------- ---------- ---------- ---------- 
WP_028976127.1    FAAF---VLA AAV------- ---------- ---------- ---------- ---------- ---------- ---------- ---------- ---------- 
WP_028983389.1    FAAF---VLA AAV------- ---------- ---------- ---------- ---------- ---------- ---------- ---------- ---------- 
WP_023509734.1    FALF---VLA AAA------- ---------- ---------- ---------- ---------- ---------- ---------- ---------- ---------- 
WP_066623722.1    FAII---VIV VAA------- ---------- ---------- ---------- ---------- ---------- ---------- ---------- ---------- 
WP_053242673.1    FALL---VIL VAA------- ---------- ---------- ---------- ---------- ---------- ---------- ---------- ---------- 
WP_007060839.1    FALL---VII AAA------- ---------- ---------- ---------- ---------- ---------- ---------- ---------- ---------- 
WP_018702027.1    FPLW---VVL FSS------- ---------- ---------- ---------- ---------- ---------- ---------- ---------- ---------- 
WP_084159895.1    FPLW---VVL FAA------- ---------- ---------- ---------- ---------- ---------- ---------- ---------- ---------- 
WP_019554059.1    FPLW---VIV FAA------- ---------- ---------- ---------- ---------- ---------- ---------- ---------- ---------- 
WP_048514155.1    FPVW---VIV FAA------- ---------- ---------- ---------- ---------- ---------- ---------- ---------- ---------- 
WP_075515687.1    FTLW---VIV FAA------- ---------- ---------- ---------- ---------- ---------- ---------- ---------- ---------- 
WP_071554651.1    FTLW---VIV FAA------- ---------- ---------- ---------- ---------- ---------- ---------- ---------- ---------- 
WP_069588538.1    FTLW---VIV FAA------- ---------- ---------- ---------- ---------- ---------- ---------- ---------- ---------- 
WP_011392111.1    FTLW---VIV FAA------- ---------- ---------- ---------- ---------- ---------- ---------- ---------- ---------- 
WP_071549630.1    FTLW---VIV FAA------- ---------- ---------- ---------- ---------- ---------- ---------- ---------- ---------- 
WP_040057342.1    FSVI---SIL FAI------- ---------- ---------- ---------- ---------- ---------- ---------- ---------- ---------- 
WP_019392812.1    FSVI---SIL FAI------- ---------- ---------- ---------- ---------- ---------- ---------- ---------- ---------- 
WP_047985591.1    FALL---IVI FVV------- ---------- ---------- ---------- ---------- ---------- ---------- ---------- ---------- 
WP_038483439.1    FVFF---VIG ASV------- ---------- ---------- ---------- ---------- ---------- ---------- ---------- ---------- 
WP_055736796.1    FVFF---VIG ASV------- ---------- ---------- ---------- ---------- ---------- ---------- ---------- ---------- 
WP_042416051.1    FAVL---VII AAF------- ---------- ---------- ---------- ---------- ---------- ---------- ---------- ---------- 
WP_042397391.1    FALF---VIA AAI------- ---------- ---------- ---------- ---------- ---------- ---------- ---------- ---------- 
WP_045213526.1    FAVF---VLG AAI------- ---------- ---------- ---------- ---------- ---------- ---------- ---------- ---------- 
WP_042416643.1    FAFI---VVA FSV------- ---------- ---------- ---------- ---------- ---------- ---------- ---------- ---------- 
WP_013180027.1    FALW---VIL GSI------- ---------- ---------- ---------- ---------- ---------- ---------- ---------- ---------- 
WP_013999009.1    FALL---VIL GSI------- ---------- ---------- ---------- ---------- ---------- ---------- ---------- ---------- 
WP_011170597.1    FALL---VIL GSI------- ---------- ---------- ---------- ---------- ---------- ---------- ---------- ---------- 
WP_012068194.1    FAML---VIL GSI------- ---------- ---------- ---------- ---------- ---------- ---------- ---------- ---------- 
WP_012193041.1    FAIL---VIL GSI------- ---------- ---------- ---------- ---------- ---------- ---------- ---------- ---------- 
WP_011868711.1    FTIL---VIL GSI------- ---------- ---------- ---------- ---------- ---------- ---------- ---------- ---------- 
WP_008540661.1    FAVL---VVF AGI------- ---------- ---------- ---------- ---------- ---------- ---------- ---------- ---------- 
WP_005429868.1    FALW---VII AGI------- ---------- ---------- ---------- ---------- ---------- ---------- ---------- ---------- 
WP_016474659.1    FALW---VII AGI------- ---------- ---------- ---------- ---------- ---------- ---------- ---------- ---------- 
WP_016474661.1    FALW---VVV FGA------- ---------- ---------- ---------- ---------- ---------- ---------- ---------- ---------- 
WP_005429866.1    FALW---VVV FGA------- ---------- ---------- ---------- ---------- ---------- ---------- ---------- ---------- 
WP_009382889.1    FVIW---MLI AAI------- ---------- ---------- ---------- ---------- ---------- ---------- ---------- ---------- 
WP_081755081.1    IAVW---VLI ATI------- ---------- ---------- ---------- ---------- ---------- ---------- ---------- ---------- 
WP_066074895.1    MAAI---VLV AAA------- ---------- ---------- ---------- ---------- ---------- ---------- ---------- ---------- 
WP_027117518.1    MAWI---VLA VTA------- ---------- ---------- ---------- ---------- ---------- ---------- ---------- ---------- 
WP_069977650.1    FGVI---IIV FMI------- ---------- ---------- ---------- ---------- ---------- ---------- ---------- ---------- 
WP_032091897.1    ITLI---ILA LSA------- ---------- ---------- ---------- ---------- ---------- ---------- ---------- ---------- 
WP_051982597.1    ITLI---ILA LSA------- ---------- ---------- ---------- ---------- ---------- ---------- ---------- ---------- 
WP_004604265.1    IGLI---III CSA------- ---------- ---------- ---------- ---------- ---------- ---------- ---------- ---------- 
WP_066662763.1    VALI---IIA LSA------- ---------- ---------- ---------- ---------- ---------- ---------- ---------- ---------- 
WP_027640196.1    IGII---VII FSI------- ---------- ---------- ---------- ---------- ---------- ---------- ---------- ---------- 
WP_005838323.1    IWIL---IIV FSV------- ---------- ---------- ---------- ---------- ---------- ---------- ---------- ---------- 
WP_007287762.1    IGII---IIV LSI------- ---------- ---------- ---------- ---------- ---------- ---------- ---------- ---------- 
WP_080906762.1    IGVV---IIL FSA------- ---------- ---------- ---------- ---------- ---------- ---------- ---------- ---------- 
WP_005612174.1    IGLI---IIC FSV------- ---------- ---------- ---------- ---------- ---------- ---------- ---------- ---------- 
WP_055182560.1    IGMI---IIC FSV------- ---------- ---------- ---------- ---------- ---------- ---------- ---------- ---------- 
WP_006428658.1    IGMI---IIC FSV------- ---------- ---------- ---------- ---------- ---------- ---------- ---------- ---------- 
WP_055282817.1    IGMI---IIC FSV------- ---------- ---------- ---------- ---------- ---------- ---------- ---------- ---------- 
WP_022415071.1    IGMI---IIC FSV------- ---------- ---------- ---------- ---------- ---------- ---------- ---------- ---------- 
WP_055152343.1    IGII---IIA FSC------- ---------- ---------- ---------- ---------- ---------- ---------- ---------- ---------- 
WP_008704363.1    IGII---IIA FSC------- ---------- ---------- ---------- ---------- ---------- ---------- ---------- ---------- 
WP_059086702.1    IGII---IIA FSC------- ---------- ---------- ---------- ---------- ---------- ---------- ---------- ---------- 
WP_021652729.1    IGII---IIA FSC------- ---------- ---------- ---------- ---------- ---------- ---------- ---------- ---------- 
WP_027088715.1    IGII---III FSG------- ---------- ---------- ---------- ---------- ---------- ---------- ---------- ---------- 
WP_008372739.1    IGGI---IIC FSV------- ---------- ---------- ---------- ---------- ---------- ---------- ---------- ---------- 
WP_055261763.1    IGVI---IIC FSV------- ---------- ---------- ---------- ---------- ---------- ---------- ---------- ---------- 
WP_055156310.1    IGVI---IIC FSV------- ---------- ---------- ---------- ---------- ---------- ---------- ---------- ---------- 
WP_055157919.1    IGII---IIC FSV------- ---------- ---------- ---------- ---------- ---------- ---------- ---------- ---------- 
WP_075493114.1    FPIT---VVG LTV------- ---------- ---------- ---------- ---------- ---------- ---------- ---------- ---------- 
WP_075540042.1    FPIT---VVG LTV------- ---------- ---------- ---------- ---------- ---------- ---------- ---------- ---------- 
WP_009647170.1    MVWL---VVL VGA------- ---------- ---------- ---------- ---------- ---------- ---------- ---------- ---------- 
WP_006193657.1    MVWL---VVL VGA------- ---------- ---------- ---------- ---------- ---------- ---------- ---------- ---------- 
WP_085024210.1    MSLL---VFL IGV------- ---------- ---------- ---------- ---------- ---------- ---------- ---------- ---------- 
WP_051533528.1    MSVL---VFL IGV------- ---------- ---------- ---------- ---------- ---------- ---------- ---------- ---------- 
WP_027397738.1    MSLL---VFL IGV------- ---------- ---------- ---------- ---------- ---------- ---------- ---------- ---------- 
WP_072935065.1    MAVL---VLL IAV------- ---------- ---------- ---------- ---------- ---------- ---------- ---------- ---------- 
WP_029541269.1    MAFL---VIG VAV------- ---------- ---------- ---------- ---------- ---------- ---------- ---------- ---------- 
WP_026767820.1    LALL---VVA IGI------- ---------- ---------- ---------- ---------- ---------- ---------- ---------- ---------- 
WP_074671502.1    LALL---VVA IGI------- ---------- ---------- ---------- ---------- ---------- ---------- ---------- ----------
[truncated: 1,455,517 more chars]
